# Supplementary material for: Performance of ChatGPT on the Peruvian National Licensing Medical Examination: Cross-Sectional Study
Source: JMIR Med Educ. 2023 Sep 28;9:e48039. doi: 10.2196/48039 (PMC10570896; doi:10.2196/48039)
Supplement: Multimedia Appendix 1 [file mededu_v9i1e48039_app1.txt]

1.	Politraumatizado ingresa a emergencia en mal estado general. Al examen: PA: 70/40 mmHg, FC:156 x', FR: 24x', Sat O2: 92 %; pálido, diaforético con venas yugulares colapsadas y examen de tórax normal. ¿Cuál es el diagnóstico más factible?
a)	Neumotórax a tensión 
b)	Taponamiento pericárdico 
c)	Contusión del miocardio
d)	Hemorragia intraabdominal 
ANSWER: d
TEMA: Cirugía General

2.	 Lactante de 6 semanas, con tos paroxística de 10 días, estridor inspiratorio y vómitos posterior a la tos. ¿Cuál es el fármaco de elección?
a)	Cefalexina
b)	Eritromicina 
c)	Ampicilina 
d)	Amoxicilina
ANSWER: b
TEMA: Pediatría

3.	Varón de 20 años que sufrió atropello, es trasladado a Emergencia. Al examen: PA: 100/70 mmHg, FC: 100 x´,FR. 34 x´,T° 36.5 °C, herida sangrante en cuero cabelludo, deformación del muslo derecho. Glasgow: 10. ECOFAST: no líquido libre. ¿Cuál es la primera medida a tomar?
a)	Colocar férula en MID y proveer aporte de líquidos 
b)	Detener hemorragias y proveer aporte de líquidos
c)	Despejar la vía aérea y proteger el cuello  
d)	Evaluar compromiso de conciencia y colocar férula en MID 
ANSWER: c
TEMA: Cirugía General

4.	Primigesta procedente de Tumbes, desde hace 9 días presenta malestar general, cefalea y fatiga que se asocia con fiebre elevada cada 72 horas, además de escalofríos, sudoración profusa, mialgias y artralgias. ¿Cuál es el diagnóstico más probable?
a)	Zika
b)	Paludismo  
c)	Fiebre tifoidea 
d)	Leptospirosis 
ANSWER: b
TEMA: Infectología

5.	En un control prenatal se le detecta a una gestante de 8 semanas, una tumoración quística simple en el ovario derecho de más o menos 8 cms. ¿Entre qué semanas es el mejor momento para operarla?
a)	8 y 12 
b)	28 y 32 
c)	32 y 36
d)	12 y 20 
ANSWER: d
TEMA: Obstetricia

6.	Niño de 7 años, con antecedente de impétigo 3 semanas antes, que acude a consulta con su padre, por presentar orina escasa, hematúrica y edema periorbitario. Al examen: PA: 140/90 mmHg. Laboratorio: C3 23 mg/mL. ¿Cuál es el diagnóstico más probable?
a)	Glomerulonefritis postestreptocócica 
b)	Síndrome Nefrótico a cambios mínimos 
c)	Glomerulonefritis membranoproliferativa 
d)	Nefropatía por Ig A 
ANSWER: a
TEMA: Nefrología

7.	Niño de 5 años, con facies abotagada, edema en genitales, orina espumosa escasa y diarrea. Al examen: PA: 90/60 mmHg, abdomen globuloso, signo de la oleada positivo. ¿Qué resultado de análisis confirma la sospecha diagnóstica?
a)	Proteinuria (mayor) 40 mg/m2/h 
b)	Colesterol sérico (mayor) 200mg/dl 
c)	En la tira reactiva de orina: proteinas +++/++++ 
d)	Proteinuria/creatinuria (menor) 2 
ANSWER: a
TEMA: Pediatría Nefro

8.	Niña de 2 años, con 6 días de fiebre, anorexia, náuseas, vómitos y dolor abdominal. Examen: dolor a la palpación en hemiabdomen superior derecho, borde hepático a 2 cm. debajo del reborde costal derecho a nivel de línea medioclavicular, sin ictericia. ¿Cuál prueba solicitaría para confirmar inflamación hepática?
a)	Fosfatasa alcalina 
b)	Velocidad de sedimentación
c)	Transaminasas 
d)	Hemocultivo 
ANSWER: c
TEMA: Pediatría

9.	Varón de 38 años que 6 horas después de haber ingerido licor presenta bruscamente epigastralgia de tipo terebrante, intensa y persistente que se irradia a la espalda, concomitantemente náuseas y vómitos. Al examen: signo de Cullen. ¿Cuál es el diagnóstico más probable?
a)	Obstrucción intestinal alta
b)	Pancreatitis aguda  
c)	Trombosis mesentérica 
d)	Úlcera perforada 
ANSWER: b
TEMA: Cirugía General

10.	Niña de 4 años que presenta dolor abdominal en flancos, vómitos, fiebre, polaquiuria, disuria y enuresis de 3 días de evolución. ¿Cuál análisis confirmaría el diagnóstico?
a)	Examen completo de orina mayor de 5 leucocitos/campo 
b)	Tinción de Gram positivo en orina no centrifugada 
c)	Urocultivo por cateterismo vesical con 1000 ufc/ml
d)	Urocultivo, de chorro medio de orina, mayor de 100.000 ufc/ml 
ANSWER: d
TEMA: Pediatría

11.	La intervención individual del niño, cuyo objetivo es atender oportuna y adecuadamente las necesidades de desarrollo, potenciar las habilidades y actitudes, favoreciendo su desarrollo integral se denomina:
a)	control del desarrollo 
b)	inmunización
c)	estimulación temprana  
d)	consejería nutricional 
ANSWER: c
TEMA: Pediatría CRED

12.	Varón de 18 años, consulta por tumor en testículo derecho, la biopsia revela: cáncer de testículo tipo no seminoma. ¿Cuál es el marcador tumoral que solicitaría para hacer su seguimiento?
a)	Alfa Feto Proteína 
b)	Carcino embrionario 
c)	Antígeno polipeptídico tisular 
d)	Antígeno prostático específico 
ANSWER: a
TEMA: Urología

13.	Mujer de 40 años, después de ingerir alimentos grasos presenta dolor abdominal y vómitos. Al examen: se palpa resistencia muscular en hipocondrio derecho. Leucocitosis 16 000 x mm3 , BT 2 mg/dL, BD 0.8 mg/dL. Ecografía: vesícula biliar con pared de 5 mm, cálculo de 2 cms fijo en bacinete. Colédoco 4 mm. Páncreas no se visualiza. ¿Cuál es el diagnóstico más probable?
a)	Colecistitis aguda 
b)	Pancreatitis aguda 
c)	Isquemia mesentérica 
d)	Apendicitis aguda 
ANSWER: a
TEMA: Cirugía General

14.	Varon de 45 años, con dolor precordial y taquicardia. EKG: complejo QRS ancho e imperfecto, ondas T muy altas, delgadas y puntiagudas. ¿Cuál alteración electrolítica sería responsable de estas alteraciones?
a)	Hipercalcemia 
b)	Hipernatremia
c)	Hiperpotasemia  
d)	Hipopotasemia 
ANSWER: c
TEMA: Nefrología

15.	Varón de 26 años, hace 3 días ingiere alimentos en un puesto ambulante y hoy acude a la emergencia por anorexia, náuseas, vómitos y deposiciones líquidas con moco y sangre en pequeña cantidad y fiebre de 38,5 ºC, ¿Cuál es la etiología más probable?
a)	Vibrio cholerae 
b)	Entamoeba coli
c)	Shigella dysenteriae  
d)	Toxina estafilocócica 
ANSWER: c
TEMA: Infectología

16.	Cuando no existen diferencias entre los efectos de las alternativas que se proponen. ¿Cuál evaluación económica debe utilizarse?
a)	Costo-utilidad 
b)	Costo-efectividad 
c)	Estandarización de costos
d)	Minimización de costos  
ANSWER: d
TEMA: Salud Pública

17.	Minero de 43 años con historia de tos crónica, expectoración mucoide y disnea a medianos esfuerzos. Rx de tórax: engrosamiento de la trama, nódulos apicales y adenomegalias parahiliares calcificadas con aspecto de "cáscara de huevo". ¿Cuál es el diagnóstico más probable?
a)	Silicosis 
b)	Baritosis 
c)	Estañosis 
d)	Biscinosis 
ANSWER: a
TEMA: Neumología

18.	Lactante con Tº 37.8 ºC, presenta bruscamente deposiciones acuosas, explosivas, sin moco ni sangre, dolor abdominal y náuseas. ¿Cuál es agente etiológico probable?
a)	Escherichia coli enterotoxigénica 
b)	Salmonella Typhimurium 
c)	Shigella dysenteriae 
d)	Campylobacter jejuni 
ANSWER: a
TEMA: Pediatría

19.	Niño de 10 años, acude a consulta por presentar sangrado y anemia de forma aguda. Después de hacer una punción en el ........................ se diagnóstica leucemia.
a)	húmero
b)	esternón  
c)	fémur 
d)	peroné 
ANSWER: b
TEMA: Pediatría Hemato

20.	Escolar con estornudos matutinos, rinorrea y prurito nasal. Al examen: ojeroso, con respiración bucal y pliegue nasal transverso. Laboratorio: IgE sérica 500 UI/mL . ¿A qué tipo de rinitis corresponde?
a)	Vasomotora
b)	Alérgica  
c)	Infecciosa 
d)	Medicamentosa
ANSWER: b
TEMA: Pediatría Otorrino

21.	¿Cuál es la cardiopatía congénita acianótica más frecuente en un recién nacido pretérmino?
a)	Comunicación interauricular 
b)	Comunicación interventricular 
c)	Insuficiencia cardiaca
d)	Ductus aterioso permeable 
ANSWER: d
TEMA: Pediatría Cardio

22.	Gestante de 20 semanas, consulta por aumento de sensibilidad al calor, sudoración excesiva y diarreas frecuentes. Al examen: T°: 39.8 ºC, FC: 150 x´ ,confusa, exoftalmos, ingurgitación yugular, bocio difuso. ¿Cuál es el diagnóstico más probable?
a)	Tormenta tiroidea 
b)	Enfermedad molar 
c)	Adenoma tóxico 
d)	Tirotoxicosis transitoria del embarazo 
ANSWER: a
TEMA: Obstetricia

23.	Adulto cirrótico que ingresa por hematemesis. Hemodinamia estable. Endoscopía: dilatación anormal de las venas de alrededor del esófago con evidencia de sangrado. ¿Cuál tratamiento es el indicado?
a)	Ligadura de várices de esófago 
b)	Colocación de Sonda Sengstaken-Blakemore 
c)	Infusión de Octreotide 
d)	Transfusión de plaquetas 
ANSWER: a
TEMA: Gastroenterología

24.	Recién nacido a término que presentó APGAR de 3 al minuto y 4 a los 5, 10, y 15 minutos. Análisis de gases arteriales: pH: 7.0 , PaCO2: 50 mmHg, bicarbonato de sodio:15 mEq/L, DB: -10. ¿Cuál es el diagnóstico más probable?
a)	Encefalopatía hipóxico isquémica
b)	Asfixia perinatal  
c)	Depresión severa 
d)	Apnea neonatal 
ANSWER: b
TEMA: Neonatología

25.	Varón de 67 años, fumador pesado, desde hace 2 meses dolor sordo en epigastrio e hipocondrio derecho irradiado a la espalda, deposiciones blanquecinas y baja de peso de 10 kg/2 meses. Al examen: piel y mucosas pálidas e ictéricas, masa dura e irregular en epigastrio de 7 cm de diámetro. Laboratorio: Ca 19.9: 77 kU/l ¿Cuál es el diagnóstico más probable?
a)	Colecistitis crónica 
b)	Coledocolitiasis
c)	Cáncer de páncreas  
d)	Pancreatitis crónica 
ANSWER: c
TEMA: Cirugía General

26.	¿Cuáles son los fármacos de primera linea utilizados en el tratamiento de la hipertrofia benigna de próstata sintomática?
a)	Bloqueadores alfa selectivos / Inhibidores de la 5 alfa Reductasa 
b)	Bloqueadores Beta / Anticolinérgicos 
c)	Antiespasmódicos / Miorelajantes 
d)	Corticoides / Antiespasmódicos 
ANSWER: a
TEMA: Urología

27.	La determinación del estado cognitivo, afectivo y estado socio familiar forman parte de la valoración clínica integral del:
a)	adulto mayor 
b)	adulto joven 
c)	recién nacido 
d)	adolescente 
ANSWER: a
TEMA: Salud Pública

28.	Varón de 60 años hospitalizado por neumonía COVID-19, recibió corticoterapia durante 20 días. Siete días después presenta anorexia, astenia, dolor abdominal y nauseas. Al examen: PA: 80/50 mmHg. Laboratorio: Na: 130 mEq/L, glucosa: 60 mg/dL, K 3.5 mEq/L. Luego de expandir volumen con 2 litros de solución salina continúa hipotenso. ¿Cuál es el tratamiento indicado?
a)	Plasma residual 
b)	Vasopresores
c)	Hidrocortisona  
d)	Paquete globular 
ANSWER: c
TEMA: Neumología

29.	Varón de 85 años, llevado a control por deterioro cognitivo leve y dependencia parcial. Antecedente: dos caídas en el último año y manifestaciones depresivas. De acuerdo a la Norma vigente del MINSA. ¿Cómo se le considera a este adulto mayor?
a)	Enfermo 
b)	Complejo 
c)	Independiente
d)	Frágil  
ANSWER: d
TEMA: Salud Pública

30.	Varón de 30 años con 3 meses de dolor epigástrico, náuseas y llenura. Exámenes normales de laboratorio y endoscopia alta. ¿Cuál es el diagnóstico?
a)	Gastritis crónica
b)	Dispepsia funcional  
c)	Ulcera Péptica. 
d)	Enfermedad por Reflujo.
ANSWER: b
TEMA: Gastroenterología

31.	Niño de 3 años que hace una hora se introdujo al oído una pila de reloj. Otoscopia: pila de botón y edema leve del conducto auditivo. ¿Qué tratamiento está indicado?
a)	Inyectar lubricante 
b)	Lavado de oído
c)	Extracción con pinza  
d)	Miringotomía 
ANSWER: c
TEMA: Pediatría Otorrino

32.	Paciente hipertenso y fumador. Pregunta cual es su probabilidad de padecer cardiopatía isquemica dentro de 5 años. ¿Que indicador buscaría?
a)	Densidad de incidencia de los fumadores e hipertensos 
b)	Riesgo relativo de los fumadores e hipertensos 
c)	Fraccion atribuible de los fumadores e hipertensos
d)	Incidencia acumulada de los fumadores e hipertensos  
ANSWER: d
TEMA: Salud Pública

33.	El registro y categorización adecuada de los establecimientos de salud corresponden al componente de ................... del modelo de atención integral de salud basado en familia y comunidad.
a)	gestión
b)	organización  
c)	prestación 
d)	financiamiento 
ANSWER: b
TEMA: Salud Pública

34.	Varón de 55 años de 1.60 m de estatura y 80 kg de peso, con poliuria, nicturia y polidipsia. Ambos padres diabéticos. ¿Cuál es el procedimiento diagnóstico adecuado para el primer nivel de atención?
a)	Glicemia en ayunas 
b)	Glucosa en orina 
c)	Albúmina glicosilada 
d)	Péptido C en orina 
ANSWER: a
TEMA: Endocrinología

35.	¿Cuál es la fase del ciclo vital familiar que está atravesando una familia, cuando ve partir a sus hijos para estudio, trabajo o convivencia con sus parejas?
a)	Expansión 
b)	Formación 
c)	Contracción
d)	Dispersión  
ANSWER: d
TEMA: Salud Pública

36.	Preescolar con otalgia de inicio agudo. A la otoscopío: se evidencia secreción purulenta en conducto auditivo y abombamiento de la membrana timpánica ¿Cuál es el tratamiento de primera elección?
a)	Trimetropin 
b)	Ampicilina 
c)	Clindamicina
d)	Amoxicilina  
ANSWER: d
TEMA: Pediatría Otorrino

37.	Lactante de 2 meses de edad, hijo de madre adolescente quien presentó un episodio de fiebre con erupción morbiliforme a las 10 semanas de gestación. Al examen del lactante se espera encontrar:
a)	Catarata 
b)	Sordera 
c)	Macrocefalia 
d)	Coriorretinitis 
ANSWER: a
TEMA: Pediatría

38.	Neonato de 36 horas de vida, con dificultad respiratoria. Antecedente de rotura prematura de membranas. Al examen: T° 38,5°C, irritable, Silverman-Andersen: 6, cianosis peribucal, subcrepitantes en ambos campos pulmonares. Rx de tórax: infiltrado bilateral. ¿Cuál hallazgo afirmaría el diagnóstico?
a)	Leucocitosis con neutrofilia 
b)	Leucocitos normales y linfocitosis 
c)	Eosinofilia absoluta 
d)	Monocitosis con linfocitosis 
ANSWER: a
TEMA: Neonatología

39.	En el manejo de las infecciones de transmisión sexual, se aplica las 4C, ¿cuál de las siguientes NO es una de ellas?
a)	Condones 
b)	Cumplir el tratamiento 
c)	Consejeria
d)	Calidad de atención  
ANSWER: d
TEMA: Infectología

40.	No es un instrumento de evaluación familiar que se aplican en los establecimientos de salud del Perú:
a)	Apgar familiar 
b)	Familiograma 
c)	Tipo de familia 
d)	ciclo vital familiar 
ANSWER: a
TEMA: Salud Pública

41.	RN pretérmino de 12 horas de vida, hipoactivo y leve distres respiratorio. Madre tuvo infección urinaria el último mes de la gestación. ¿Cuál es la sospecha diagnóstica más probable?
a)	Enfermedad de membrana hialina 
b)	Hipoglicemia 
c)	Taquipnea transitoria
d)	Sepsis neonatal  
ANSWER: d
TEMA: Neonatología

42.	Neonato de 10 días de edad, con 2 días de fiebre, pobre succión y somnolencia. Al examen: T° 38.5°C, FR: 40 x'. FC: 160 x', irritable, fontanela abombada. ¿Cuál examen realizaría para definir el diagnóstico?
a)	TAC cerebral 
b)	Resonancia magnética cerebral
c)	Estudio de líquido cefaloraquídeo  
d)	Hemocultivo 
ANSWER: c
TEMA: Neonatología

43.	Paciente adulto, hace 2 semanas estuvo en zona transmisión de dengue, presenta desde hace 5 dias fiebre, dolor abdominal intenso y continúo, dolor torácico, vómitos persistentes, sangrado de mucosas, disminución de la diuresis, estado mental alterado, hepatomegalia, hematocrito 50%. ¿Como se define el caso?
a)	Dengue grave 
b)	Dengue hemorragico
c)	Dengue con signos de alarma  
d)	Dengue severo 
ANSWER: c
TEMA: Infectología

44.	"El núcleo del Sistema de Salud de un país, es la Asistencia Sanitaria Esencial y accesible a todos los individuos y familias de la comunidad" El concepto corresponde a:
a)	Atención Primaria de Salud. 
b)	Atención Básica de salud. 
c)	Atención Integral de Salud. 
d)	Salud para todos en el año 2000 
ANSWER: a
TEMA: Salud Pública

45.	¿Cuál de las siguientes intervenciones se deben incorporar al autocuidado de salud, promoción de prácticas saludables y acciones de prevención en el contexto de la pandemia de COVID-19 en el primer nivel de atención?
a)	Cuidado de la salud mental 
b)	Registro de migraciones 
c)	Provisión de oxígeno a la comunidad 
d)	Incorporación de sujetos de investigación 
ANSWER: a
TEMA: Salud Pública

46.	Niño de 3 años, desde 2 días presenta deposiciones acuosas abundantes, de 6 a 8 veces por día y vómitos. Al examen: T° 38,3 °C, FC:140 x', signo de Pliegue (++/+++), llenado capilar lento, mucosas muy secas, globos oculares hundidos, ¿Cuál es el tratamiento indicado?
a)	Expansión de volumen con solución isotónica 
b)	Expansión de volumen con solución hipertónica 
c)	Sales de rehidratación oral a demanda 
d)	Sales de rehidratación oral por cada deposición 
ANSWER: a
TEMA: Pediatría

47.	Neonato, quien luego de la caída del cordón umbilical presenta persistencia y crecimiento de un tejido de aspecto carnoso, con secreción amarillenta, ¿Cuál tratamiento deberá recibir?
a)	Limpieza local 
b)	Excisión del tejido 
c)	Observación
d)	Nitrato de plata 10%  
ANSWER: d
TEMA: Neonatología

48.	Gestante de 10 semanas con insuficiencia renal crónica en lista de espera para trasplante. Con cuadro de hiperémesis gravídica grave. Se plantea aborto terapéutico que es rechazado por la paciente. ¿Qué alternativa sugeriría en este caso?
a)	Insistir con aborto 
b)	Pedir autorización al esposo y a los padres
c)	Manejar la hiperémesis y la enfermedad de fondo  
d)	Dar sedación continua
ANSWER: c
TEMA: Obstetricia

49.	Traumatizado por accidente de tránsito, ingresa directo a Shock Trauma en estado de coma. Al examen: PA:120/80 mmHg, FC: 100x', FR: 20x', Sat O2: 84 %. ¿Cuál es la primera conducta a seguir?
a)	TEM cerebral 
b)	Consulta inmediatamente a neurocirugía 
c)	Solicitar análisis de gases arteriales
d)	Oxigenoterapia  
ANSWER: d
TEMA: Neumología

50.	Neonato postérmino, con 36 h de vida, hipoactivo y pobre succión. Peso: 3 900 gr, sin riesgo para infección perinatal. Laboratorio: glucosa sérica de 40 mg/dL. ¿Cúal es la dosis de dextrosa que se debe suministrar?
a)	8 ml al10%, EV 
b)	4 ml al 10%, EV 
c)	20 ml al 5%, VO 
d)	3.9 ml al 5%, EV 
ANSWER: a
TEMA: Neonatología

51.	Gestante de 40 semanas, llega en periodo expulsivo, luego nace un feto de 4200 gr, vigoroso. Alumbramiento dirigido completo con sangrado vaginal profuso, estimado en 1000 ml. Examen: desgarro perineovaginal con lesión muscular hasta esfínter del ano. Se procede a su reparación quirúrgica en Sala de Operaciones. ¿Cuál es el tipo de desgarro?
a)	Perineal III grado 
b)	Perineal IV grado 
c)	Cervicovaginal 
d)	Perineal II grado 
ANSWER: a
TEMA: Obstetricia

52.	Con el siguiente resultado de estudio de líquido cefaloraquídeo: glucosa 40 mg/dL, proteinas 300 mg/dL, leucocitos 5,000/mL, polimorfonucleares de 60 %. Usted sospecharía de meningoencefalitis de tipo ...
a)	viral
b)	bacteriana  
c)	micótica 
d)	tuberculosa 
ANSWER: b
TEMA: Neurología

53.	Niño de 3 años, desde 2 días antes presenta deposiciones acuosas de 6 a 8 x dia y vómitos en regular cantidad, 4 veces por dia. FR= 60x', FC=120x', llenado capilar mayor a 3 segundos, ruidos cardiacos disminuìdos de intensidad, acrocianosis, pulsos débiles e hipotensión. ¿Cúal seria el tratamiento inicial adecuado?
a)	Dextrosa 5% 15 ml/kg 
b)	Dextrosa 10% 20 ml/kg
c)	CLNA 9o/00 20 ml/kg  
d)	Plasma fresco 10 ml/kg
ANSWER: c
TEMA: Pediatría

54.	Neonato de 1 día, desde su nacimiento presenta salivación excesiva con aparición progresiva de distress respiratoria y dificultad para pasaje de sonda orogástrica. ¿Cuál examen es el más indicado para confirmar el diagnóstico?
a)	Gammagrafía pulmonar 
b)	TAC de tórax baritado 
c)	Resonancia magnética de tórax
d)	Radiografía de tórax  
ANSWER: d
TEMA: Neonatología

55.	Preescolar con diarrea aguda por giardiasis, confirmado por examen de heces, ¿En que estadío se espera encontrar a la Giardia lamblia?.
a)	Huevos 
b)	Quistes 
c)	Larvas
d)	Trofozoitos  
ANSWER: d
TEMA: Pediatría Parásito

56.	Varón de 45 años, consumo crónico de alcohol durante 20 años. Ingresa a emergencia por cuadro de insuficiencia cardiaca descompensada. ¿Cuál es el tipo de miocardiopatia?
a)	Dilatada 
b)	Hipertrófica 
c)	Restrictiva 
d)	Inflamatoria 
ANSWER: a
TEMA: Cardiología

57.	Varón de 55 años con diabetes mellitus 2 en terapia insulínica. Es llevado a emergencia en coma profundo y sudoración profusa. ¿Qué tratamiento indicaría de forma inmediata?
a)	Dextrosa 33% EV 
b)	Dextrosa 5% en infusión 
c)	Agua libre por SNG 
d)	Insulina en infusión 
ANSWER: a
TEMA: Endocrinología

58.	Madre consulta preocupada porque su hijo, de 6 meses de edad, no intenta gatear. Al examen: balbucea, sonrie con familiares, se sienta solo sin apoyo, logra pasar un cubo de una mano a otra. ¿En qué condición de desarrollo se encuentra el niño?
a)	Retardo global del desarrollo
b)	Normal  
c)	Desarrollo precoz 
d)	Retraso desarrollo psicomotor 
ANSWER: b
TEMA: Pediatría CRED

59.	Primigesta de 13 semanas que acude a control prenatal. Estudio ecográfico: feto anencefálico. Con este diagnóstico se realiza una junta médica cuya conclusión final es: “Interrupción voluntaria de la gestación”. La paciente y su pareja rechazan la intervención. ¿Cuál es la conducta a seguir?
a)	Tratamiento para inducción de aborto 
b)	Ácido Fólico en toda la gestación
c)	Continuar controles prenatales  
d)	Comunicar a Fiscalía 
ANSWER: c
TEMA: Obstetricia

60.	Niño desnutrido de 4 años con dolor en el brazo. La madre refiere que el niño se golpeó durante el juego. Al examen: dolor intenso a la palpación en la zona afectada, con aumento de volumen y limitación del movimiento; cicatrices antiguas en las extremidades. Rx de brazo: fractura en tallo verde. ¿Cuál es la sospecha diagnóstica?
a)	Deficit de Calcio
b)	Maltrato infantil  
c)	Osteogenesis imperfecta 
d)	Osteomalacia grave 
ANSWER: b
TEMA: Pediatría

61.	Varón de 68 años, hace 14 meses con disnea progresiva y tos seca, que no mejora con tratamiento de corticoides. Rx toráx: imagenes en "panal de abeja". Laboratorio: ANA, anti-ADN, topoisomerasa I, ANCA y anticentrómero: negativos. ¿Cuál es el diagnóstico más probable?
a)	Síndrome de Goodpasture 
b)	Granulomatosis con poliangeítis 
c)	Esclerosis sistémica
d)	Fibrosis pulmonar idiopática  
ANSWER: d
TEMA: Neumología

62.	Varón de 31 años con VIH y recuento de CD4 (menor) 30/ul, sin tratamiento antirretroviral, presenta hace 2 semanas dificultad respiratoria progresiva. Al examen: taquipnea, saturación de oxigeno 84%, crepitantes en ambos hemitórax. Rx tórax: infiltrados intersticiales difusos bilaterales. LDH elevada. ¿Cuál es el agente causal mas probable?
a)	Streptococcus pneumoniae 
b)	Bartonella henselae
c)	Pneumocystis jirovecii  
d)	Staphylococcus aureus 
ANSWER: c
TEMA: Infectología

63.	Obeso de 50 años, subitamente disnea, dolor torácico y sensación de desvanecimiento. Al examen: PA: 70/40 mmHg, Sat O2: 85 %, FC:120 x´, FR: 28 x´, diaforesis, crepitantes bibasales. EKG: elevación de ST desde V2--(mayor)V6. ¿Cuál es el diagnóstico probable?
a)	Shock cardiogénico 
b)	TEP Masivo 
c)	Taponamiento cardíaco 
d)	Neumotórax a tensión 
ANSWER: a
TEMA: Cardiología

64.	Mujer de 24 años acude por dolor intenso facial. Al examen: inflamación del arco cigomático inferior, coloración violácea con escara necrótica. Antecedente: diabetes mal controlada. TEM craneal: destrucción ósea en torno al seno maxilar derecho. ¿Cuál es el diagnóstico más probable?
a)	Aspergilosis 
b)	Candidiasis 
c)	Actinomicosis
d)	Mucormicosis  
ANSWER: d
TEMA: Infectología

65.	Mujer de 65 años, consulta por disnea a pequeños esfuerzos, edema de miembros inferiores, ortopnea y palpitaciones. Al examen: PA: 130/75 mmHg, FC: 106 x´, FR: 24 x´, edema de miembros inferiores con fovea 4+ y crepitantes dos tercios inferiores de ambos campos pulmonares. ¿Cuál seria la conducta terapéutica inicial?
a)	Betabloqueadores
b)	Furosemida  
c)	Ácido acetilsalicílico 
d)	Espironolactona 
ANSWER: b
TEMA: Cardiología

66.	Mujer de 33 años desde hace 6 meses presenta disnea progresiva y expectoración hemoptoica. Al examen: impulso paraesternal derecho, RC arritmícos, soplo diastólico en el ápex y pulso deficitario. Crepitantes en ambas bases pulmonares. ¿Cuál es el diagnóstico más probable?
a)	Estenosis tricuspídea 
b)	Insuficiencia mitral 
c)	Insuficiencia aórtica
d)	Estenosis mitral  
ANSWER: d
TEMA: Cardiología

67.	Mujer de 35 años acude a emergencia por presentar bruscamente palpitaciones, fatiga y disnea. Antecedentes: Niega episodios similares, no fiebre, no pérdida de peso. Examen físico: ansiosa, pálida y polipneica. PA: 130/80. FR: 28 por minuto, FP 100 por minuto arrítmicos. Cardiovascular: FC: 120 por minuto., RC arritmicos, no impresiona soplos. Pulmones normales ¿Cuál es el diagnóstico más probable?
a)	Cardiopatia isquémica cronica 
b)	Vulvolopatia aortica
c)	Fibrilación auricular  
d)	Síndrome ansioso 
ANSWER: c
TEMA: Cardiología

68.	Mujer de 35 años refiere lumbalgia progresiva de 5 años de evolución. El último año artralgias. Laboratorio: Thevenon (+). Rx de pelvis: sacroilitis. Colectomía total muestra en la macroscopía: mucosa granular y friable, con ulceración difusa y seudopólipos. ¿Cuál es el diagnóstico más probable?
a)	Colitis amebiana 
b)	Tuberculosis intestinal 
c)	Linfoma intestinal
d)	Colitis ulcerativa  
ANSWER: d
TEMA: Gastroenterología

69.	Mujer de 53 años, hace 5 meses presenta náuseas, vómitos y dolor epigástrico. TAC abdominal: obstrucción al tracto de salida gástrico. Endoscopia digestiva alta: tumoración en píloro de 2 × 4 cm, ulcerada. Laboratorio: ureasa positiva ¿Cuál neoplasia se encontrará en la biopsia?
a)	Adenocarcinoma 
b)	Carcinoma epidermoide 
c)	Carcinoma neuroendocrino 
d)	Leiomiosarcoma 
ANSWER: a
TEMA: Cirugía General

70.	Varón de 56 años presenta desde hace 4 meses fiebre, sudoración nocturna y pérdida de peso. Acude por episodios de hemoptisis. Al examen: estertores en el lóbulo superior. Rx: cavitación en lóbulo superior. ¿Cuál es el agente infeccioso más probable?
a)	Mycoplasma pneumoniae 
b)	Nocardia asteroides
c)	Mycobacterium tuberculosis  
d)	Legionella pneumophila 
ANSWER: c
TEMA: Infectología

71.	Agricultor de 28 años, desde hace 8 horas presenta dolor abdominal, vómitos y sialorrea. Al examen: FC: 50 x´, fasciculaciones, roncantes difusos, tremor en manos y cara. ¿Cuál es el tratamiento indicado?
a)	Flumazenilo 
b)	Naloxona 
c)	Vitamina K
d)	Atropina  
ANSWER: d
TEMA: Neurología

72.	Varón de 32 años, con antecedente de síndrome de Marfan, refiere dolor torácico de inicio brusco, desgarrante en tórax anterior y posterior. Al examen: PA:190/10 mmhg (BD) 90/60 mmhg (BI) FC: 120x`. Sato2: 97%. EKG: taquicardia sinusal, resto sin alteraciones, Rx. de tórax: mediastino ensanchado. ¿Cuál es el diagnóstico más probable?
a)	Disección aórtica 
b)	Aneurisma aórtico 
c)	Hematoma aórtico 
d)	Ulcera aórtica 
ANSWER: a
TEMA: Cirugía de Tórax y Cardiovascular

73.	Mujer de 72 años, posoperada por diverticulitis perforada desarrolla hipotensión arterial. Sangre periférica: leucocitosis y esquistocitos. Se transfunde plasma fresco, presentando a la 5ta bolsa disnea grave y tos con esputo espumoso. Rx: edema de pulmón bilateral. ¿Cuál componente del hemoderivado ha causado esta reacción?
a)	Granulocitos 
b)	Haptoglobina 
c)	Fibrinógeno 
d)	Factor VIIIa 
ANSWER: a
TEMA: Hematología

74.	Varón de 24 años, acude por disnea y ortopnea. Al examen: PA: 70/40 mmHg. FC: 130 x´, SatO2:92 %, pulso paradojal, RC rítmicos, disminuidos de intensidad, ingurgitación yugular (+). EKG: complejos de bajo voltaje y alternancia eléctrica. ¿Cuál es la conducta a seguir?
a)	Angioplastía coronaria
b)	Pericardiocentesis  
c)	Trombolisis 
d)	Embolectomía pulmonar
ANSWER: b
TEMA: Cardiología

75.	Varón de 54 años, hace 9 meses nota cansancio con el esfuerzo. Laboratorio: Hb 10,7 g/dl; VCM 73 μm3 ; leucocitos 8,035/mm3; plaquetas 315,000/mm3. ¿Qué examen ayudaría a precisar el tipo de anemia?
a)	Biopsia de médula ósea 
b)	Electroforesis de hemoglobina
c)	Ferritina sérica  
d)	Haptoglobina sérica 
ANSWER: c
TEMA: Hematología

76.	Niño de 2 años, la madre refiere que hace 2 dias lo nota irritable con otalgia y prurito en el oído externo derecho. Examen: secreción maloliente por el conducto auditivo externo y se observa un frijol dentro del mismo. ¿Cuál es su conducta?
a)	Intentar extracción 
b)	Lavado de oído
c)	Interconsulta al especialista  
d)	Aplicar Lidocaína viscosa 
ANSWER: c
TEMA: Pediatría Otorrino

77.	Neonato de 15 días, en el cual se sospecha displasia de cadera. ¿Cuál es el estudio de imagen más adecuado?
a)	Radiografía 
b)	TAC 
c)	Gammagrafía
d)	Ecografía  
ANSWER: d
TEMA: Neonatología

78.	Mujer de 40 años, que sufre un fuerte golpe con un palo en su ojo derecho. Al examen: pupila deformada, hematoma subconjuntival e hifema. ¿Cuál es la conducta inicial?
a)	Instilación de antibióticos y analgésicos 
b)	Analgésicos y control para evolución de sangrado 
c)	Maniobra de Valsalva y protección ocular
d)	Protección ocular y derivación al especialista  
ANSWER: d
TEMA: Oftalmología

79.	¿En un recién nacido como confirmaría el diagnóstico hernia diafragmática congénita?
a)	Radiografía de tórax 
b)	Ecografía abdominal 
c)	Gammagrafía abdominal 
d)	Manometría esofágica 
ANSWER: a
TEMA: Cirugía Pediátrica

80.	Mujer de 46 años intervenida de hernia inguinal no complicada presenta infección profunda del sitio operatorio, requiriendo ser hospitalizada nuevamente. La paciente afirma no haber sido comunicada de la posibilidad de dicha complicación ¿Qué derecho se habría vulnerando?
a)	De la dignidad de la persona
b)	A ser informado  
c)	Libertad individual 
d)	Igualdad de las personas 
ANSWER: b
TEMA: Salud Pública

81.	Varón de 14 años, desde hace 2 horas presenta dolor intenso en escroto y polaquiuria luego de una noche de baile. Al examen: edema a nivel escrotal y dolor a la palpación en testículo derecho, transiluminación negativa. ¿Cuál es el tratamiento?
a)	Orquiectomía y cefalosporinas
b)	Detorsión y orquidopexia  
c)	Detorsión y eversión de la vaginal 
d)	Orquiectomía y analgésicos 
ANSWER: b
TEMA: Pediatría Urología

82.	Varón de 65 años en post-operatorio inmediato y con anestesia raquidea, enfermera reporta que no puede miccionar. Al examen: Globo Vesical ¿Cuál es la conducta a seguir?
a)	Indicar sonda nelatón 
b)	Indicar sonda vesical de triple vía
c)	Colocar sonda vesical de doble vía  
d)	Realizar talla vesical suprapúbica 
ANSWER: c
TEMA: Urología

83.	Varón de 23 años, sufre impacto de bala en la región abdominal anterior hace 1 hora. Al examen: PA: 100/60 mmHg, FC: 110 x´, luce quejumbroso, diaforético. Se observa orificio de entrada a nivel de mesogastrio. A la palpación dolor abdominal difuso. ¿Cuál es la indicación correcta?
a)	Observarlo por 12 horas 
b)	Explorar herida para extraer bala 
c)	Ecografía FAST
d)	Laparotomía exploratoria  
ANSWER: d
TEMA: Cirugía General

84.	¿Cuál es la metástasis que con más frecuencia presenta el cáncer colorrectal?
a)	Pulmón
b)	Hígado  
c)	Bazo 
d)	Tiroides 
ANSWER: b
TEMA: Cirugía General

85.	Varón de 60 años, con tumoración anal desde hace 6 meses, que protruye durante la defecación. Examen anal: protrusión de paquetes hemorroidales que se reducen al presionar con el dedo, no ulceraciones. ¿Cuál es el grado de hemorroides interna que presenta el paciente?
a)	Tercero 
b)	Primero 
c)	Segundo 
d)	Cuarto 
ANSWER: a
TEMA: Cirugía General

86.	RN masculino de 20 hrs de madre diabética, con marcada distensión abdominal y no elimina meconio. Al examen: fístula uretral y periné posterior hipotrófico. ¿Cuál es el diagnóstico más probable?
a)	Enfermedad de Hirshsprung 
b)	Íleo meconial 
c)	Malrotación intestinal
d)	Ano imperforado  
ANSWER: d
TEMA: Cirugía Pediátrica

87.	Diabética de 67 años, desde hace 9 meses con claudicación intermitente y que acude por necrosis de 5° dedo de pie izquierdo. ¿En cuál estadio, según la clasificación de Fontaine, se encuentra?
a)	IV 
b)	IIa 
c)	IIb 
d)	III 
ANSWER: a
TEMA: Cirugía de Tórax y Cardiovascular

88.	Varón de 63 años, desde hace 6 meses claudicación intermitente limitante sin respuesta favorable a la terapia médica. Angiografía muestra oclusión larga de arteria femoral superficial y arteria poplítea sana hasta 5 cm por arriba de la rodilla. ¿Cuál es el tratamiento de primera elección?
a)	Bypass fémoropoplíteo con prótesis 
b)	Angioplastía con balón
c)	Bypass fémoropoplíteo con vena safena  
d)	Cilostazol 
ANSWER: c
TEMA: Cirugía de Tórax y Cardiovascular

89.	Mujer de 45 años, obesa, diabética tipo 2, quien acude a consulta por presentar hace 3 días cianosis, edema y dolor progresivo de pierna izquierda. Ecografía dopler venosa: imagen hipoecogénica que obstruye el flujo de la vena femoral. ¿Cuál es el tratamiento de elección?
a)	Ácido tranexánico 
b)	Pentoxifilina 
c)	Protamina
d)	Enoxaparina  
ANSWER: d
TEMA: Cirugía de Tórax y Cardiovascular

90.	Mujer de 22 años presenta ojo rojo y secreción purulenta en moderada cantidad y otalgia. Al examen: conjuntiva con engrosamiento folicular y papilar. ¿Cuál es el antibiótico de elección?
a)	Doxiciclina 
b)	Cloranfenicol 
c)	Cotrimoxazol 
d)	Polimixina 
ANSWER: a
TEMA: Oftalmología

91.	Diabético de 58 años, con sospecha de COVID 19. Al examen: dificultad respiratoria, Sat O2: 84%, Rx de tórax: signos de marcado compromiso alveolar. ¿Cuál célula es la afectada directamente?
a)	Macrófago alveolar 
b)	Neumocito tipo I 
c)	Célula en cepillo
d)	Neumocito tipo II 
ANSWER: d
TEMA: Histología

92.	Los testículos se originan de la cavidad retroperitoneal. Antes de los 2 años debe haber descendido al escroto. La falta de descenso se conoce como criptorquidia bilateral. ¿Cuál de las siguientes es una consecuencia de esta anomalía?
a)	Azoospermia 
b)	Teratospermia 
c)	Varicocele 
d)	Hidrocele 
ANSWER: a
TEMA: Urología

93.	Primigesta de 18 años y 37 semanas de gestación, presenta cefalea leve, alteraciones visuales ocasionales y edema de miembros inferiores desde hace 2 semanas. Al examen: PA 140/90 mmHg, edema de MI (+), ROT normales. Proteinuria de 24 horas de 500 mg/24 hrs. ¿Cuál es el diagnóstico más probable?
a)	Preeclampsia 
b)	Edema gestacional 
c)	Eclampsia 
d)	Hipertensión crónica 
ANSWER: a
TEMA: Obstetricia

94.	Mujer de 18 años, 3 horas antes sufrió agresión sexual por desconocidos. Una de medida específica para prevenir infecciones de transmisión sexual será administrar profilaxis antibiótica contra:
a)	Vaginosis bacteriana y sífilis
b)	Chlamydia y gonorrea  
c)	Gonorrea y sífilis 
d)	Tricomoniasis y gonorrea 
ANSWER: b
TEMA: Ginecología

95.	Mujer de 26 años acude a consultorio por hallazgo ecográfico de quiste simple de ovario derecho de 5 cm de diámetro. Actualmente se muestra asintomática. Laboratorio: Sub Unidad Beta: negativo y Ca 125: negativo. ¿Cuál es el tratamiento más adecuado?
a)	Anticonceptivos orales en altas dosis 
b)	Laparoscopía quirúrgica
c)	Observación durante seis meses  
d)	Quistectomia por laparotomía 
ANSWER: c
TEMA: Ginecología

96.	Niña de 4 años, es hospitalizada por presentar desde hace 24 horas fiebre, tos y dificultad respiratoria. T° 38 °C, FR: 35x', crepitantes en ambos campos pulmonares. Leucocitosis con desviación izquierda ¿Cuál es el antibiótico indicado?
a)	Claritromicina 
b)	Doxiciclina 
c)	Ciprofloxacina
d)	Ceftriaxona
ANSWER: d
TEMA: Pediatría

97.	Neonato pretérmino de 33 semanas, presenta distress respiratorio desde el nacimiento, con incremento gradual y disminución de la saturación de oxígeno. Rx de toráx: imagen de vidrio esmerilado. ¿Cuál es diagnóstico más probable?
a)	Enfermedad de membrana hialina 
b)	Sepsis neonatal temprana 
c)	Neumonía neonatal 
d)	Sepsis neonatal tardía 
ANSWER: a
TEMA: Neonatología

98.	Mujer de 34 años, una semana antes nota conjuntivas amarillas, 3 días después vómitos, desde ayer desorientada. Al examen: soporosa, flapping (+), ictericia y equimosis en muslos. Laboratorio: glicemia 55 mg/dL. ¿Cuál es el diagnóstico más probable?
a)	Colecistitis crónica reagudizada 
b)	Absceso hepático
c)	Insuficiencia hepática aguda  
d)	Crisis hipoglucémico 
ANSWER: c
TEMA: Gastroenterología

99.	Mujer de 45 años con antecedente de úlcera péptica con terapia irregular, hace 2 horas presenta deposiciones negras malolientes, se torna ansiosa, llegando a emergencia presenta hematemesis (2 tazas). PA: 80/40 mmHg, FC: 118 x´, ¿Qué tipo de shock se estaría presentando?
a)	Distributivo 
b)	Cardiogénico
c)	Hipovolémico  
d)	Obstructivo 
ANSWER: c
TEMA: Cardiología

100.	Varón de 45 años, con angina de pecho. Perfil lipídico: hipercolesterolemia marcada con LDL colesterol muy alto. Se evidencia: obstrucción de rama de coronaria izquierda. ¿Qué capa vascular se encontraría comprometida?
a)	Elastica externa 
b)	Adventicia 
c)	Media
d)	Ïntima 
ANSWER: d
TEMA: Histología

101.	Mujer de 20 años, sufre quemadura con agua hervida. Al examen: lesiones en ambas caras de miembros superiores y cara anterior del tronco. ¿Cuál es el porcentaje de superficie corporal comprometida?
a)	36% 
b)	27% 
c)	42% 
d)	18% 
ANSWER: a
TEMA: Cirugía General

102.	Varón de 25 años es trasladado a Emergencia, sufrió quemaduras en una habitación poco ventilada y con abundante humo. Presenta ronquera, tos y expectoración gris. Al examen: FR: 30 x´, quejumbroso, lesiones en párpados, nariz, boca y tórax. ¿Cuál es la medida inmediata a tomar?
a)	Retirar vestimenta y objetos 
b)	Aplicar antibióticos locales 
c)	Inyectar analgésicos EV
d)	Colocar mascarrilla con oxígeno  
ANSWER: d
TEMA: Neumología

103.	RN de 15 días, presenta vómitos explosivos no biliosos. Al examen: tumoración a nivel del cuadrante superior izquierdo. Ecografía abdominal: engrosamiento a nivel del estómago distal. ¿Cuál es el diagnóstico más probable?
a)	Atresia duodenal 
b)	Vólvulo de intestino ileal
c)	Hipertrofia congénita de píloro  
d)	Mal rotación intestinal 
ANSWER: c
TEMA: Cirugía Pediátrica

104.	Niña de 4 años, hospitalizada por presentar dificultad respiratoria de inicio agudo y desde hace 3 días síntomas catarrales. Al examen: sibilancias en ambos campos pulmonares. ¿Cuál es el diagnóstico más probable?
a)	Bronquiolitis 
b)	Insuficiencia cardiaca 
c)	Bronconeumonía
d)	Asma bronquial  
ANSWER: d
TEMA: Pediatría

105.	Escolar, 2 semanas antes inicia con fiebre, rinorrea y tos que ceden gradualmente; pero posteriormente se agrega halitosis y voz nasal. ¿Cuál examen es útil para precisar el diagnóstico?
a)	Radiografía de senos paranasales 
b)	Cultivo de secreción nasal 
c)	Gram de aspirado nasal 
d)	Pruebas de alergias 
ANSWER: a
TEMA: Pediatría Otorrino

106.	¿Cuál es el objetivo de incrementar la ingesta de proteínas durante el embarazo?
a)	Cubrir las necesidades maternas y fetales 
b)	Disminuir la presentación de pre-eclampsia 
c)	Controlar el incremento de peso materno 
d)	Disminución de volumen sanguíneo
ANSWER: a
TEMA: Obstetricia

107.	Varón de 75 años, traído por pérdida de conciencia progresiva, no moviliza hemicuerpo derecho. Antecedente de alcoholismo crónico y varios episodios de golpes en la cabeza. TAC cerebral: imagen en media luna ¿Cuál es el diagnóstico más probable?
a)	Hematoma epidural
b)	Hematoma subdural  
c)	Hemorragia intracerebral 
d)	Hemorragia subaracnoidea 
ANSWER: b
TEMA: Neurología

108.	Trabajador se encontraba lijando metal, presenta ardor, sensación de cuerpo extraño, fotofobia en el ojo derecho. Al examen: hiperemia conjuntival y se aprecia pequeña partícula ¿Cuál es el tratamiento más adecuado?
a)	Ciclopéjico + extracción del cuerpo extraño 
b)	Oclusión + AINES
c)	Anestesia tópica + extracción del cuerpo extraño  
d)	Ciclopéjico + antibiótico tópico 
ANSWER: c
TEMA: Oftalmología

109.	Varón de 21 años que desde hace 6 meses presenta cefalea, convulsiones tónico-clónicas y actualmente déficit motor.TEM cerebral con contraste: imagen en "ovillo" intraparenquimal. ¿Cuál es el diagnóstico?
a)	Malformación arteriovenosa 
b)	Aneurisma cerebral 
c)	Fístula traumática 
d)	Telangiectasia capilar 
ANSWER: a
TEMA: Neurología

110.	Varón de 21 años, desde hace 5 días presenta dolor faríngeo, alza térmica, odinofagia y otalgia derecha. Al examen: trismus, aumento de volumen de la amígdala palatina derecha y secreción purulenta. ¿Cuál es el diagnóstico?
a)	Uvulitis infecciosa 
b)	Absceso submaxilar
c)	Absceso amigdalino  
d)	Edema alérgico de Quicke
ANSWER: c
TEMA: Otorrinolaringología

111.	Mujer de 35 años en segundo dia postoperatorio presenta neumonía intrahospitalaria y recibe ceftazidima. En su quinto día oliguria, hematuria macroscópica Laboratorio: creatinina 2,4 mg/dL, proteinuria de 2 g/24 h, sedimento urinario: hematíes deformados y algunos eosinófilos y complemento sérico: normal. ¿Cuál es el diagnóstico más probable?
a)	Síndrome pulmón-riñón 
b)	Glomerulonefritis postinfecciosa 
c)	Glomerulonefritis membranosa
d)	Nefritis intersticial aguda  
ANSWER: d
TEMA: Nefrología

112.	En la atención de una puérpera con endometritis ¿Cuál es el tratamiento antibiótico de elección?
a)	Ceftriaxona + amoxicilina 
b)	Clindamicina + dicloxacilina
c)	Clindamicina + gentamicina  
d)	Ampicilina – sulbactam
ANSWER: c
TEMA: Obstetricia

113.	Lactante de 10 meses, desde hace 20 días presenta lesiones dérmicas papulares, eritematosas y pequeñas en axilas, cara, cuero cabelludo, palmas y plantas. La madre presenta lesiones similares en la región mamaria y axila. ¿Cuál sería el tratamiento más indicado?
a)	Aciclovir
b)	Permetrina  
c)	Mupirocina 
d)	Betametasona 
ANSWER: b
TEMA: Pediatría

114.	Preescolar de 5 años, con episodios previos de urticaria; hace 4 días presenta lesiones vesiculares en zona de rascado, que se incrementan en número y extensión y eclosionan presentando una erosión húmeda con costras mieliséricas. ¿Cuál es el diagnóstico más probable?
a)	Celulitis 
b)	Erisipela 
c)	Varicela
d)	Piodermitis  
ANSWER: d
TEMA: Pediatría Dermato

115.	Lactante de 11 meses, recibe lactancia materna y rechaza la mayor parte de los alimentos sólidos. Presenta palidez marcada. Hemoglobina= 7.8 gr/dl, eritrocitos microcíticos e hipocrómicos. ¿Cuál es el diagnóstico más probable?
a)	Talasemia
b)	Anemia ferropénica  
c)	Deficiencia de folatos 
d)	Anemia drepanocitica 
ANSWER: b
TEMA: Pediatría Hemato

116.	Varón de 50 años, desde hace 2 días presenta lesiones pruriginosas diseminadas por toda la superficie corporal. Examen de piel: presencia de habones. ¿Cuál es el tratamiento?
a)	Corticoide tópico 
b)	Antibiótico tópico 
c)	Antimicótico
d)	Antihistamínico  
ANSWER: d
TEMA: Dermatología

117.	Mujer de 62 años consulta por edema de MMII. Antecedente de artritis reumatoide hace 27 años. Laboratorio: VSG 110 mm/h, albúmina 2,4 g/dL, creatinina 2,1 mg/dL y proteinuria 6 g/24 h. Bx renal: tinción de rojo de Congo (+). ¿Cuál es el diagnóstico más probable?
a)	Nefropatía por AINES 
b)	Vasculitis reumatoide
c)	Amiloidosis secundaria  
d)	Glomerulonefritis focal y segmentaria 
ANSWER: c
TEMA: Nefrología

118.	Preescolar que luego de ingerir cítricos presenta lesiones papulares de diversos tamaños, eritematosas con centro pálido y muy pruriginosas. ¿Cuál es el diagnóstico más probable?
a)	Dermatitis 
b)	Tiña córporis 
c)	Anafilaxia
d)	Urticaria  
ANSWER: d
TEMA: Pediatría Dermato

119.	Varón de 53 años, desde hace 4 días dolor lumbar que se irradia hacia flanco izquierdo, que no cede a AINES. Hace 2 semanas contusión en región lumbar. Al examen: PPL(I) ++. Laboratorio: orina: hematíes más de 70/campo. ¿Cuál es el diagnóstico más probable?
a)	Nefrolitiasis 
b)	Diverticulitis 
c)	Carcinoma de células renales 
d)	Hematoma retroperitoneal 
ANSWER: a
TEMA: Nefrología

120.	Mujer de 26 años con diagnóstico de insuficiencia renal crónica, desde hace 3 días dolor precordial intenso que empeora con la inspiración profunda. Al examen: PA: 100/70 mmHg, FC: 98 x´, ruidos cardíacos disminuidos de intensidad, frote pericárdico. Laboratorio: creatinina: 5 mg/dL, K 5.4 mEq/L. ¿Cuál es el tratamiento inmediato?
a)	Hemodiálisis 
b)	Corticoides 
c)	Pericardiectomía 
d)	Gluconato de calcio 
ANSWER: a
TEMA: Nefrología

121.	Varón de 43 años, desde hace 1 mes presenta eritrodermia y malestar general. Al examen: uñas con lesiones puntiformes (uña en dedal), piel: lesiones eritematosas con placas cubiertas de escamas nacaradas, en codos, rodillas y cuero cabelludo ¿Cuál es el diagnóstico más probable?
a)	Linfoma cutáneo 
b)	Dermatitis atópica 
c)	Celulitis
d)	Psoriasis  
ANSWER: d
TEMA: Dermatología

122.	Escolar de 8 años, con dos días fiebre, tos exigente, dolor de garganta y disfagia; hoy día vómitos y dolor abdominal. Al examen: faringe enrojecida, amígdalas agrandadas con pus, petequias en paladar blando. ¿Cuál es el diagnóstico más probable?
a)	Absceso retrofaríngeo 
b)	Mononucleosis infecciosa
c)	Faringoamigdalitis estreptocócica  
d)	Difteria
ANSWER: c
TEMA: Pediatría

123.	En un diseño de investigación experimental, la variable dependiente es aquella:
a)	que es manipulada con el fin de producir efectos en la otra variable
b)	en la cual se observan los cambios  
c)	que varía siempre por el tipo de investigador 
d)	que representa a un concepto mal definido 
ANSWER: b
TEMA: Salud Pública

124.	Mujer de 37 años, casada, consulta por cefalea. Al examen: PA: 90/60 mmHg, FC: 72 x´, lesiones equimóticas en brazos y tórax causadas por elementos externos; labilidad emocional y ansiosa. Usted sospecha violencia familiar. ¿Cuál es la conducta a seguir?
a)	Referir al psicólogo 
b)	Conversar con el esposo
c)	Denunciar ante las autoridades  
d)	Referir a la asistenta social
ANSWER: c
TEMA: Psiquiatría

125.	Varón de 40 años postoperado en 2 día por fractura de fémur, se le encuentra ansioso, confuso y refiere visión de serpientes y escorpiones que se mueven en su cama. Es consumidor (mayor) 40 gr alcohol/día. Al examen: FC: 100 X´, T: 38 °C, midriasis, temblor de manos y los párpados, sudoración profusa. ¿Cuál es el diagnóstico más probable?
a)	Embolia grasa 
b)	Hematoma subdural 
c)	Encefalopatía urémica
d)	Síndrome de abstinencia 
ANSWER: d
TEMA: Psiquiatría

126.	Mujer de 29 años desde hace 9 meses cefalea recurrente semanal que dura de 2 a 6 horas y semeja a una presión de una venda apretada alrededor de la cabeza y cede con ingesta de AINES. Al examen: músculos cervicales posteriores contracturados. ¿Cuál es el diagnóstico más probable?
a)	Cefalea en racimos
b)	Cefalea tensional  
c)	Migraña 
d)	Disfunción témporomandibular 
ANSWER: b
TEMA: Neurología

127.	Varón de 72 años de edad, con fibrilación auricular crónica sin anticoagulación. Dos horas antes, presenta incapacidad para hablar y leve hemiplejia derecha que se van intensificando. TAC cerebral: no se ven alteraciones. ¿Cuál es la causa más probable del cuadro neurológico?
a)	Hemorragia intracerebral 
b)	Hemorragia subaracnoidea
c)	ACV isquémico  
d)	Hematoma epidural 
ANSWER: c
TEMA: Neurología

128.	Varón de 23 años seropositivo VIH desde hace 2 años. No recibe TARGA por efectos adversos. Desde hace 16 días cefalea de intensidad creciente. Al examen: T° : 38.2 °C, rigidez de nuca. LCR: claro, 37 células mononucleares,120 mg/dL proteínas, 45 mg/dL. de glucosa, tinta china: positivo. ¿Cuál es el tratamiento más adecuado?
a)	Aciclovir 
b)	Tocilizumab 
c)	Pirimetamina
d)	Anfotericina  
ANSWER: d
TEMA: Neurología

129.	Niño de 8 años es mordido por su hermano menor: Al examen: marcas de dientes en su brazo, sin sangrado. ¿Cuál es la conducta a seguir?
a)	Lavado de mordedura con agua y jabón 
b)	Aplicación de pomada antibiótica 
c)	Cubrir la mordedura con gasas 
d)	Inmovilización de brazo 
ANSWER: a
TEMA: Pediatría

130.	Niño de 8 años de edad con diagnóstico de cáncer en fase terminal, presenta sucesivos paros cardiacos; el médico realiza maniobras de reanimación con intubación y tratamiento para recuperación de la actividad cardiaca, quedando en estado de coma; indica antibióticos y reinicio de la quimioterapia. ¿Qué tipo de falta deontológica se ha cometido?
a)	Asistencia paliativa 
b)	Negligencia médica
c)	Obstinación terapéutica  
d)	Decisión anticipada 
ANSWER: c
TEMA: Pediatría

131.	Gestante de 10 semanas, acude por presentar temblor, nerviosismo, pérdida de peso y siente mucho calor. Al examen: exoftalmos, edema duro pretibial y bocio difuso, no doloroso. Laboratorio: TSH 0.01 mlU/L y T4 libre 30 ng/dL. ¿Cuál es el tratamiento a seguir?
a)	Levotiroxina 
b)	Yodo radiactivo
c)	Propiltiouracilo  
d)	Metimazol 
ANSWER: c
TEMA: Obstetricia

132.	Mujer de 35 años presenta hace 3 días dolor cervical, nerviosismo y temblor fino de manos. Hace 10 días infección de vía respiratoria alta. Al examen: taquicardia, cuello con bocio difuso moderado, dolor a la palpación. Laboratorio: TSH 0,2 mlU/L. ¿Cuál es el tratamiento?
a)	AINEs y propiltiuracilo
b)	AINEs y propranolol  
c)	Levotiroxina y prednisona 
d)	Metimazol y propranolol 
ANSWER: b
TEMA: Endocrinología

133.	Varón de 57 años, diabético tipo 2, en tratamiento con dieta y metformina 2 g/día. Al examen: agudeza visual disminuida. Laboratorio: HbA1c: 9.5 %, glicemia: 450 mg/dL, creatinina 2,3 mg/dL. ¿Cuál es la conducta terapéutica más adecuada?
a)	Insulina 
b)	Glibenclamida 
c)	Glimepirida 
d)	Hemodiálisis 
ANSWER: a
TEMA: Endocrinología

134.	Varón de 58 años es llevado por su hijo por presentar hace 7 meses conductas inadecuadas: euforia, irritable, se orina y desnuda en la sala y ha descuidado su aspecto personal. Tiene problemas de memoria y no puede concentrarse en lo que hace ni toma decisiones. ¿Cómo se denomina este síndrome?
a)	Parietal 
b)	Temporal 
c)	Occipital
d)	Prefrontal  
ANSWER: d
TEMA: Neurología

135.	Varón de 50 años, bebedor habitual de alcohol es llevado a urgencias con un cuadro de desorientación, dificultad en la memoria inmediata, marcha torpe. Al examen: nistagmus vertical y paresia del III par craneal izquierdo, ataxia. ¿Cuál es el tratamiento?
a)	Tiamina 
b)	Glucosa 
c)	Dexametasona 
d)	Etanol 
ANSWER: a
TEMA: Neurología

136.	Mujer 26 años que recibió tratamiento hasta en tres oportunidades con butoconazol por tres días en un lapso de tres meses, debido a prurito vulvar y presencia de secreción vaginal grumosa y aún continúa con las mismas molestias. El tratamiento para ella debería ser:
a)	Fluconazol por seis meses 
b)	Butaconazol por una semana 
c)	Itraconazol por tres meses 
d)	Ketoconazol por un mes 
ANSWER: a
TEMA: Ginecología

137.	Mujer de 23 años, refiere tres días de fiebre, artralgias en muñecas y rodilla derecha. Además, presenta leucorrea. Al examen: rodilla derecha aumentada de volumen, caliente, eritematosa, dolorosa a la palpación y con limitación severa para el flexo extensión. Puntos ureterales (-), PPL (-). Se realiza artrocentesis y la identificación del microorganismo muestra…
a)	hifas filamentosas. 
b)	bacilos Gram negativos. 
c)	espiroquetas.
d)	diplococos Gram negativo.  
ANSWER: d
TEMA: Reumatología

138.	Varón de 60 años, desde hace 3 años presenta dolores articulares episódicos, actualmente con ácido úrico de 8 mg/dL, sin dolor articular. Al examen: se palpan tofos en el pabellón auricular, rodillas y codos sin signos de flogosis. ¿Cuál sería el tratamiento más apropiado en este momento?
a)	Tramadol 
b)	Prednisona
c)	Alopurinol  
d)	Colchicina 
ANSWER: c
TEMA: Reumatología

139.	Mujer de 48 años, refiere desde hace 9 meses dolores musculares generalizados, mayor por las mañanas y no mejora con AINEs, insomnio y falta de apetito. Al examen: dolor a la palpación en región cervical, lumbar, rodillas, y codos. Laboratorio: VSG: 12 mm/h, PCR: 8 mg/dL. ¿Cuál es el diagnóstico más probable?
a)	Polimiositis infecciosa 
b)	Polimialgia reumática 
c)	Policondritis recidivante
d)	Fibromialgia  
ANSWER: d
TEMA: Reumatología

140.	Mujer de 25 años desde hace 6 meses, dolor y tumefacción de pequeñas articulaciones. Al examen: eritema malar, alopecia. Rx de tórax: derrame pleural izquierdo. Laboratorio: Hb: 10 g/dL, plaquetas: 40,000/mm3, sedimento de orina con glóbulos rojos, cilindros leucocitarios y granulosos. ¿Cuál es el diagnóstico más probable?
a)	Artritis reumatoide 
b)	Crisis gotosa
c)	Lupus eritematoso sistémico  
d)	Dermatomiositis 
ANSWER: c
TEMA: Reumatología

141.	Gestante de 36 semanas que refiere pérdida de líquido por vía vaginal desde hace dos horas. Examen: Funciones vitales normales. AU: 32 cm, Feto: LCI, Latidos fetales : 140/min. Maniobra de Valsalva: pérdida de líquido. ¿Cuál es la conducta más adecuada a seguir?
a)	Maduración pulmonar
b)	Terminar gestación  
c)	Uso de tocolítico 
d)	Uso de sulfato de magnesio 
ANSWER: b
TEMA: Obstetricia

142.	Paciente de 22 años que acude por presentar amenorrea primaria. Al examen: busto desarrollado, ausencia de vello púbico y axilar, vagina ausente. A la ecografía no se encuentra útero. ¿Cuál es el diagnóstico más probable?
a)	Síndrome de Rokitansky 
b)	Síndrome de Turner
c)	Insensibilidad a los andrógenos  
d)	Síndrome de Kallman
ANSWER: c
TEMA: Ginecología

143.	Gestante de 32 semanas que ingresa por contracciones uterinas y es diagnosticada como amenaza de parto pretérmino. Para confirmar su edad gestacional, el dato más importante es:
a)	Ecografía actual 
b)	A las cuantas semanas percibió los movimientos fetales 
c)	La altura uterina a las 20 semanas
d)	Ecografía del primer trimestre
ANSWER: d
TEMA: Obstetricia

144.	¿Cuál sería el Gesta Para en la Historia Clínica Perinatal de una paciente que se encuentra actualmente gestando y tiene como antecedente un aborto, un embarazo ectópico, un parto a término y un hijo vivo?
a)	G3P1021 
b)	G4P1021 
c)	G3P1011 
d)	G4P2021 
ANSWER: a
TEMA: Obstetricia

145.	Paciente de 24 años cuyo PAP de rutina muestra lesión intraepitelial de bajo grado. ¿Cuál sería el manejo más adecuado?
a)	PAP cada 6 meses 
b)	Colposcopía 
c)	Tipificación del VPH 
d)	Crioterapia 
ANSWER: a
TEMA: Ginecología

146.	La atención de un parto podálico es semiactiva. Empieza usted a maniobrar cuando se aprecia:
a)	Los pies en la vulva 
b)	Los muslos en la vulva
c)	El borde inferior de los omoplatos  
d)	La cadera en la vulva
ANSWER: c
TEMA: Obstetricia

147.	Mujer de 32 años Rh negativo, da a luz recién nacido Rh negativo y coombs directo positivo. ¿Cuál es el paso a seguir con respecto a la profilaxis anti D en la madre?
a)	Indicar dentro de las 24 horas 
b)	Indicar dentro de las 48 horas
c)	No indicar profilaxis  
d)	Indicar dentro de las 72 horas
ANSWER: c
TEMA: Obstetricia

148.	Gestante de 42 semanas confirmado por ecografía del primer trimestre, tiene un test no estresante normal. Altura uterina de 34 cms. Al tacto vaginal: cervix posterior, consistencia media, borramiento : 40%, estación : - 2, dilatación: 1 cm. ¿Cuál es la conducta a seguir?
a)	Inducir el parto con oxitocina 
b)	Estimular el parto con oxitocina 
c)	Mantenerla en observación
d)	Madurar el cuello con misoprostol 
ANSWER: d
TEMA: Obstetricia

149.	Recién nacido prematuro con insuficiencia respiratoria aguda, sin signos infecciosos, se sospecha membrana hialina y se decida administrar sufactante, cuyo componente principal es:
a)	cisteína 
b)	ácido hialurónico 
c)	ácido linoleico
d)	lecitina  
ANSWER: d
TEMA: Neonatología

150.	Estudiante universitaria de 19 años. Antecedentes: padre y hermana con colesterol de 350 y 390 mg/dl respectivamente Examen: peso 50 kg, talla 1,50 m., xantomas tendinosos en talón de Aquiles y en manos. Perfil lipídico: colesterol 400 mg/dl, triglicéridos 140 mg/dl, HDL 50 mg/dl, LDL 322. Se trata de:
a)	Hipertrigliceridemia familiar 
b)	Disbetalipoproteinemia
c)	Hipercolesterolemia familiar  
d)	Hiperquilomicronemia
ANSWER: c
TEMA: Gastroenterología

151.	En el control prenatal de una gestante con resultado positivo de la prueba rápida para VIH. ¿Cuál es el requisito para iniciar tratamiento antirretroviral?
a)	El resultado de CD 4
b)	Edad gestacional de 14 semanas  
c)	Resultado de la carga viral 
d)	Confirmación del VIH 
ANSWER: b
TEMA: Obstetricia

152.	Gestante en su control refiere que su esposo tiene prueba positiva para VIH. Solicita para la paciente un test de Elisa para VIH y sale negativo. ¿Cuál sería su conducta a seguir?
a)	Solicitar carga viral 
b)	Solicitar linfocitos CD4
c)	Solicitar prueba de Elisa cada tres meses  
d)	Iniciar profilaxis antirretroviral 
ANSWER: c
TEMA: Obstetricia

153.	¿Cuál es el antituberculoso contraindicado en la Gestante?
a)	Estreptomicina 
b)	Pirazinamida 
c)	Rifampicina 
d)	Etambutol 
ANSWER: a
TEMA: Obstetricia

154.	Gestante de 32 semanas ingresa a emergencia por presentar contracciones cada 5 minutos, intensidad: ++/+++. Al examen: T°: 37 °C, PA: 110/60 mmHg, altura uterina 30 cms. Feto en LCI. Tacto vaginal: 4 cms, borramiento 50%. fibronectina de 60 ng/mL. ¿Cuál sería el manejo?
a)	Dejar en espontáneo 
b)	Indicar AINES 
c)	Indicar nifedipino 
d)	Indicar salbutamol 
ANSWER: a
TEMA: Obstetricia

155.	Paciente de 32 semanas por fecha de última regla confirmada por ecografía del primer trimestre y que presenta una altura uterina de 36 semanas. ¿Qué etiología podría explicar esta discrepancia?
a)	Agenesia renal 
b)	Poliquistosis renal 
c)	RCIU
d)	Diabetes gestacional  
ANSWER: d
TEMA: Obstetricia

156.	Varón de 21 años que hace 2 semanas presenta cambios en la conducta: eufórico, taquilalia, compra sin medirse en los gastos y duerme solo 3 horas en la noche. Manifiesta que ha dejado el trabajo porque tiene mucho poder. Antecedentes: episodios depresivos a los 14 y 16 años. ¿Cuál es el diagnóstico más probable?
a)	Trastorno bipolar tipo I 
b)	Trastorno obsesivo-compulsivo 
c)	Esquizofrenia catatónica 
d)	Ansiedad generalizada 
ANSWER: a
TEMA: Psiquiatría

157.	Mujer de 34 años desde hace 3 años presenta sensación de tristeza, irritabilidad, fatiga e insomnio. Ha notado falta de concentración en sus labores habituales y baja autoestima. Niega uso de drogas o medicamentos. Examen clínico y laboratorio normal. ¿Cuál es el diagnóstico más probable?
a)	Disforia 
b)	Depresión mayor
c)	Distimia  
d)	Psicosis 
ANSWER: c
TEMA: Psiquiatría

158.	¿Cuándo se recomienda solicitar TAC cerebral en un paciente con un trauma cráneo encefálico?
a)	Herida de cuero cabelludo sangrante 
b)	Hipotensión arterial persistente
c)	Escala de Glasgow menor de 14  
d)	Radiografía de cráneo normal
ANSWER: c
TEMA: Neurología

159.	Varón de 25 años que sufre caída en el corral, dolor intenso y herida en la pierna derecha. Niega alergias a medicamentos. Al examen: herida con restos de tierra en pierna, donde se exponen músculos y el hueso. ¿Cuál es la indicación correcta?
a)	Suturar la herida con drenaje 
b)	Colocar aparato de yeso
c)	Penicilina G sódica  
d)	Metronidazol 
ANSWER: c
TEMA: Infectología

160.	Varón de 75 años, acude porque hace 4 horas sufre caída sobre la mano izquierda extendida, presenta dolor y deformación en tercio medio del brazo izquierdo. Al examen: no puede extender la muñeca y los dedos y no abduce el pulgar. ¿Cuál es el diagnóstico?
a)	Fractura de epífisis distal del húmero 
b)	Fractura del codo
c)	Fractura de la diáfisis del húmero  
d)	Luxación del codo
ANSWER: c
TEMA: Traumatología

161.	Diabética de 85 años, traída en camilla por caída, dolor intenso e incapacidad para movilizar la pierna derecha. Al examen: MID acortado y con rotación externa. ¿Cuál es el diagnóstico presuntivo?
a)	Luxación de cadera 
b)	Fractura de tibia
c)	Fractura de cadera  
d)	Luxación de tobillo 
ANSWER: c
TEMA: Traumatología

162.	Mujer de 45 años, con antecedente de apendicectomía con peritonitis, desde hace 12 horas presenta dolor abdominal, vómitos y estreñimiento. Rx abdominal de pie: múltiples niveles hidroaéreos y ausencia de gas en el recto. ¿Cuál es el diagnóstico más probable?
a)	Obstrucción intestinal 
b)	Enfermedad de Crohn 
c)	Colitis ulcerativa 
d)	Diverticulitis aguda 
ANSWER: a
TEMA: Cirugía General

163.	La exigencia al estado de ofrecer al menos un estándar mínimo de cuidados de la salud disponible para aquellos que lo necesiten se fundamenta en el principio de …
a)	Justicia 
b)	Autonomía 
c)	No maleficencia 
d)	Beneficencia
ANSWER: a
TEMA: Salud Pública

164.	Se decide investigar el impacto de la pandemia COVID-19 en la salud mental de los trabajadores de salud. ¿Cuál es el diseño de investigación adecuado para este proyecto?
a)	De cohorte longitudinal 
b)	Ecológico transversal 
c)	Descriptivo retrospectivo
d)	Correlacional de tipo transversal  
ANSWER: d
TEMA: Salud Pública

165.	Varón de 30 años, hace 2 semanas descubre una tumoración inguinal derecha que aumenta de tamaño al esfuerzo, localizada encima del pliegue inguinal y de forma esférica de 3x3 cms. Maniobra de Landivar: positiva. ¿Qué tipo de hernia es?
a)	Inguinal indirecta 
b)	Crural incarcerada 
c)	Inguinal irreductible
d)	Inguinal directa  
ANSWER: d
TEMA: Cirugía General

166.	Mujer de 45 años, trabaja con 5 colaboradores en una oficina de 3 x 2.5 mts, ayer inició síntomas compatibles con COVID-19 y hoy presenta prueba antigénica positiva. Desde el punto de vista epidemiológico, ¿Cómo se le considera a sus compañeros de trabajo?
a)	Confirmados 
b)	Asintomáticos 
c)	Descartados
d)	Probables 
ANSWER: d
TEMA: Salud Pública

167.	De acuerdo a la Norma Técnica de Salud vigente: "Estar a menos de un metro por más de 15 minutos el día anterior al inicio de síntomas del contagiado", se considera como contacto ...
a)	directo. 
b)	cruzado. 
c)	indirecto. 
d)	intermitente. 
ANSWER: a
TEMA: Salud Pública

168.	Varón de 35 años, trasladado a Emergencia tras un accidente. Al examen: P.A: 80/60 mmHg, F.R: 35 x', FC: 110 x', despierto con Glasgow 15, Sat O2: 91 %, ingurgitación yugular (+), MV muy disminuído y timpanismo a la percusión en HTD. ¿Cuál es el diagnóstico más probable?
a)	Hemotórax masivo derecho
b)	Neumotórax a tensión derecho  
c)	Contusión pulmonar 
d)	Taponamiento cardíaco traumático 
ANSWER: b
TEMA: Cirugía de Tórax y Cardiovascular

169.	Varón de 34 años sufre un accidente de tránsito. Al examen: PA: 80/50 mmHg, FC: 127 x', Sat O2 : 94% , palidez en incremento, pulso filiforme, abdomen en distensión progresiva y doloroso a la palpación. No responde a infusión de cristaloides con evolución desfavorable, marcada hipotensión y bradicardia. ¿Cuál es la medida de emergencia inmediata a indicar?
a)	Transfusión de sangre tipo específica 
b)	Infusión de expansor plasmático 
c)	Infusión de coloides
d)	Transfusión de sangre tipo O Rh negativo  
ANSWER: d
TEMA: Cirugía General

170.	Paciente con diagnóstico de shock séptico originado en el abdomen. Cirugía lo cataloga como foco infeccioso abordable. ¿Cuál es la indicación correcta para erradicar el foco?
a)	Esperar que no dependa de vasopresores 
b)	Luego de al menos dos dosis de antibióticos
c)	Lo más pronto como sea posible  
d)	Luego de 6-12 horas de terapia 
ANSWER: c
TEMA: Infectología

171.	Usted se encuentra ejecutando maniobras de RCP y observa en el monitor cardíaco ritmo de fibrilación ventricular. ¿Cuál procedimiento es el indicado?
a)	Desfibrilación y continúa con maniobras de RCP 
b)	Masaje cardíaco y espera ver resultados en el monitor 
c)	Continúa con masaje cardíaco y administra lidocaína 
d)	Administra adrenalina y lidocaína 
ANSWER: a
TEMA: Cardiología

172.	 Ante un adulto al que acaba de diagnosticar paro cardiorespiratorio e iniciar reanimación cardiopulmonar básica. ¿Qué otra acción debe hacer simultáneamente?
a)	Proporcionar oxígeno y conectar monitor/desfibrilador 
b)	Administrar oxígeno y adrenalina 
c)	Infundir adrenalina 5mg EV 
d)	Cristaloides a goteo rápido
ANSWER: a
TEMA: Cardiología

173.	Varón de 18 años con ictericia intermitente, que aumenta en situaciones de estrés. Bilirrubina total: 3.5 mg/dL, directa: 0.3, indirecta: 3.2. Hemoglobina 14 g/dL, transaminasas GOT y GPT normales, fosfatasa alcalina normal. Lámina periférica: serie roja normocítica normocrómica. Bilirrubina negativa en orina. El diagnóstico más probable es:
a)	Hepatitis crónica 
b)	Cirrosis biliar 
c)	Esferocitosis
d)	Síndrome de Gilbert 
ANSWER: d
TEMA: Gastroenterología

174.	Varón de 45 años, con infección urinaria, por lo que recibe ciprofloxacina; este antibiótico forma un compuesto estable con el citocromo P450. El paciente suele tomar dos tazas de café diarias y nota que ha aumentado sus efectos estimulantes por lo que ha reducido su consumo. Esto puede indicar que la cafeína:
a)	es inhibidora de la ciprofloxacina
b)	es metabolizada por el P450  
c)	es inhibidora de la P450 
d)	disminuye su concentración por la ciprofloxacina
ANSWER: b
TEMA: Farmacología Nefro 

175.	Primigesta de 31 semanas de embarazo, hace 24 horas sufre traumatismo abdominal por accidente de tránsito, desde ese momento refiere dolor abdominal. Al examen: PA:120/80 mmHg, útero hipertónico y evidencia de sangrado vaginal rojo obscuro escaso y constante. ¿Cuál es el diagnóstico más probable?
a)	Rotura uterina 
b)	Rotura del seno marginal 
c)	Placenta previa
d)	Desprendimiento prematuro de placenta
ANSWER: d
TEMA: Obstetricia

176.	Gestante de 18 semanas, acude por sensación de pesadez en hipogastrio, niega contracciones, niega pérdida de líquido. Antecedentes de partos inmaduros a las 27 y 25 semanas, precedidos de ruptura de membranas sin contracciones. Al tacto vaginal: dilatación en cinco, borramiento 60 %. ¿Cuál sería su diagnóstico?
a)	Parto inmaduro 
b)	Útero bicorne
c)	Incompetencia cervical  
d)	Útero septado 
ANSWER: c
TEMA: Obstetricia

177.	Paciente posparto inmediato se le quiere aplicar un útero tónico. ¿Cuál de todos NO indicaría por ser la paciente hipertensa?
a)	Misoprostol transrrectal 
b)	Oxitocina
c)	Ergometrina  
d)	Misoprostol VO
ANSWER: c
TEMA: Obstetricia

178.	Paciente puérpera de dos horas, que presenta sangrado vaginal abundante. Al examen: Presión Arterial : 80/60 mmHg, FC 120 x´, ligeramente agitada, pálida, fria. ¿Qué volumen mínimo de cristaloides le debo pasar en la primera hora?
a)	500 cc 
b)	1000cc 
c)	2000cc
d)	3000 cc  
ANSWER: d
TEMA: Obstetricia

179.	Gestante de 14 semanas, refiere malestar general, náuseas y vómitos. Examen: T°: 38 °C, FC: 100 X´, dolor en fosa iliaca derecha, rebote negativo. Laboratorio: hemograma con leucocitosis y desviación izquierda, sedimento de orina: leucocitos 40-50/campo, hematies 10 -20/campo y presencia de cilindros. ¿Cuál es el diagnóstico más probable?
a)	Corioamnionitis 
b)	Apendicitis
c)	Pielonefritis  
d)	Diverticulitis
ANSWER: c
TEMA: Obstetricia

180.	Gestante de 8 semanas asintomática que acude a control prenatal y su urocultivo sale positivo a E. coli. ¿Cuál es el tratamiento más adecuado?
a)	Observación
b)	Nitrofurantoina  
c)	Ciprofloxacina 
d)	Levofloxacino
ANSWER: b
TEMA: Obstetricia
