# Supplementary material for: Performance of ChatGPT on the Peruvian National Licensing Medical Examination: Cross-Sectional Study
Source: JMIR Med Educ. 2023 Sep 28;9:e48039. doi: 10.2196/48039 (PMC10570896; doi:10.2196/48039)
Supplement: Multimedia Appendix 2 [file mededu_v9i1e48039_app2.xlsx]

## Sheet: Hoja1
DIF	DISCR	OBJ	QUAL	TOPIC	AREAN	PERU	GPT	GPTOLD	GPT_Reg	GPTOLD_Reg
0.75	0.33	0	5	CSBS	CB	No	1	1	0	0
0.95	0.15	1	5	EMG	EMG	No	1	1	0	0
0.64	0.42	0	5	OBSTE	GYO	No	1	1	0	0
0.86	0.33	1	5	OBSTE	GYO	No	1	1	0	0
0.31	0.33	1	5	ENDOCRINO	MC	No	1	0	0	1
0.93	0.12	1	5	ENDOCRINO	MC	No	1	1	0	0
0.8	0.33	1	5	GASTRO	MC	No	1	1	0	0
0.8	0.33	1	5	HEMATO	MC	No	1	1	0	0
0.49	0.18	1	5	NEFRO	MC	No	1	0	0	1
0.76	0.33	1	5	NEUMO	MC	No	1	1	0	0
0.87	0.3	1	5	NEURO	MC	No	1	1	0	0
0.91	0.24	1	5	NEO	PEDNEO	No	1	1	0	0
0.89	0.24	1	5	PEDIA	PEDNEO	No	1	1	0	0
0.39	0.64	1	5	PROMOPREV	SP	No	1	0	0	1
0.74	0.42	1	4	CSBS	CB	No	1	1	0	0
0.7	0.36	1	4	EMG	EMG	No	0	1	1	0
0.98	0.06	1	4	EMG	EMG	No	1	1	0	0
0.58	0.24	1	4	EMG	EMG	No	1	1	0	0
0.9	0.12	1	4	EMG	EMG	No	1	1	0	0
0.65	0.36	1	4	EMG	EMG	No	1	1	0	0
0.92	0.12	1	4	EMG	EMG	No	1	1	0	0
0.79	0.24	1	4	EMG	EMG	No	1	1	0	0
0.78	0.36	1	4	EMG	EMG	No	1	1	0	0
0.91	0.24	1	4	EMG	EMG	No	1	1	0	0
0.33	0.42	1	4	GINECO	GYO	No	0	0	1	1
0.27	0.24	0	4	OBSTE	GYO	Si	0	0	1	1
0.44	0.52	0	4	OBSTE	GYO	No	0	0	1	1
0.46	0.58	0	4	OBSTE	GYO	No	0	0	1	1
0.69	0.33	1	4	GINECO	GYO	No	1	0	0	1
0.7	0.18	1	4	GINECO	GYO	No	1	1	0	0
0.85	0.24	1	4	GINECO	GYO	No	1	1	0	0
0.87	0.33	0	4	OBSTE	GYO	No	1	0	0	1
0.46	0.64	1	4	OBSTE	GYO	No	1	0	0	1
0.56	0.27	1	4	OBSTE	GYO	No	1	0	0	1
0.75	0.27	1	4	OBSTE	GYO	No	1	1	0	0
0.73	0.48	1	4	OBSTE	GYO	No	1	1	0	0
0.6	0.36	1	4	OBSTE	GYO	No	1	1	0	0
0.92	0.15	1	4	OBSTE	GYO	No	1	1	0	0
0.79	0.39	1	4	OBSTE	GYO	No	1	1	0	0
0.82	0.42	1	4	GASTRO	MC	No	0	1	1	0
0.47	0.12	1	4	HEMATO	MC	No	0	0	1	1
0.5	0.36	1	4	INFECTO	MC	Si	0	0	1	1
0.56	0.39	1	4	PSIQ	MC	No	0	0	1	1
0.57	0.33	1	4	CARDIO	MC	No	1	1	0	0
0.86	0.21	1	4	CARDIO	MC	No	1	1	0	0
0.73	0.61	1	4	CARDIO	MC	No	1	1	0	0
0.94	0.18	1	4	DERMA	MC	No	1	1	0	0
0.79	0.45	1	4	DERMA	MC	No	1	1	0	0
0.54	0.79	1	4	ENDOCRINO	MC	No	1	1	0	0
0.99	0.03	1	4	ENDOCRINO	MC	No	1	1	0	0
0.72	0.3	1	4	GASTRO	MC	No	1	1	0	0
0.83	0.33	1	4	GASTRO	MC	No	1	1	0	0
0.95	0.12	1	4	GASTRO	MC	No	1	1	0	0
0.33	0.48	1	4	HEMATO	MC	No	1	0	0	1
0.84	0.15	1	4	INFECTO	MC	No	1	0	0	1
0.6	0.64	1	4	INFECTO	MC	No	1	1	0	0
0.88	0.18	1	4	INFECTO	MC	No	1	1	0	0
0.34	0.58	1	4	NEFRO	MC	No	1	0	0	1
0.31	0.45	1	4	NEFRO	MC	No	1	1	0	0
0.93	0	1	4	NEUMO	MC	No	1	1	0	0
0.7	0.21	1	4	NEUMO	MC	No	1	1	0	0
0.86	0.33	1	4	NEURO	MC	No	1	0	0	1
0.81	0.42	1	4	NEURO	MC	No	1	1	0	0
0.95	0.15	1	4	NEURO	MC	No	1	1	0	0
0.74	0.3	1	4	NEURO	MC	No	1	1	0	0
0.64	0.55	1	4	PSIQ	MC	No	1	1	0	0
0.58	0.45	1	4	REUMATO	MC	No	1	0	0	1
0.86	0.36	1	4	REUMATO	MC	No	1	1	0	0
0.88	0.21	1	4	REUMATO	MC	No	1	1	0	0
0.68	0.48	1	4	REUMATO	MC	No	1	1	0	0
0.48	0.36	1	4	PEDIA	PEDNEO	No	0	1	1	0
0.72	0.24	1	4	NEO	PEDNEO	No	1	0	0	1
0.53	0.42	1	4	NEO	PEDNEO	No	1	0	0	1
0.69	0.33	1	4	NEO	PEDNEO	No	1	0	0	1
0.59	0.52	1	4	NEO	PEDNEO	No	1	1	0	0
0.87	0	1	4	NEO	PEDNEO	No	1	1	0	0
0.72	0.39	1	4	PEDIA	PEDNEO	No	1	0	0	1
0.79	0.12	1	4	PEDIA	PEDNEO	No	1	1	0	0
0.8	0.36	1	4	PEDIA	PEDNEO	No	1	1	0	0
0.59	0.61	1	4	PEDIA	PEDNEO	No	1	1	0	0
0.55	0.73	1	4	PEDIA	PEDNEO	No	1	1	0	0
0.8	0.39	1	4	PEDIA	PEDNEO	No	1	1	0	0
0.85	0.33	1	4	PEDIA	PEDNEO	No	1	1	0	0
0.67	0.45	1	4	PEDIA	PEDNEO	Si	1	1	0	0
0.74	0.39	1	4	PEDIA	PEDNEO	No	1	1	0	0
0.78	0.36	1	4	PEDIA	PEDNEO	No	1	1	0	0
0.84	0.33	1	4	PEDIA	PEDNEO	No	1	1	0	0
0.9	0.27	1	4	PEDIA	PEDNEO	No	1	1	0	0
0.53	0.48	1	4	CG	QX	No	0	0	1	1
0.5	0.21	1	4	CGPLAST	QX	No	0	1	1	0
0.66	0.24	1	4	OFTLAMO	QX	No	0	0	1	1
0.68	0.48	1	4	TYO	QX	No	0	1	1	0
0.83	0.42	1	4	CG	QX	No	1	1	0	0
0.66	0.42	1	4	CGPED	QX	No	1	1	0	0
0.74	0.67	1	4	CGPED	QX	No	1	1	0	0
0.76	0.42	1	4	CGPLAST	QX	No	1	1	0	0
0.81	0.36	1	4	CTCV	QX	No	1	0	0	1
0.53	0.52	1	4	CTCV	QX	No	1	1	0	0
0.73	0.39	1	4	CTCV	QX	No	1	1	0	0
0.7	0.21	1	4	CTCV	QX	No	1	1	0	0
0.69	0.48	1	4	NEUROCX	QX	No	1	1	0	0
0.78	0.33	1	4	NEUROCX	QX	No	1	1	0	0
0.84	0.12	1	4	OFTLAMO	QX	No	1	1	0	0
0.57	0.36	1	4	OFTLAMO	QX	No	1	1	0	0
0.45	0.36	1	4	OTORRINO	QX	No	1	1	0	0
0.8	0.18	1	4	OTORRINO	QX	No	1	1	0	0
0.74	0.06	1	4	OTORRINO	QX	No	1	1	0	0
0.67	0.39	1	4	URO	QX	No	1	1	0	0
0.87	0.15	1	4	ETICA	SP	No	1	1	0	0
0.95	0.09	1	4	ETICA	SP	No	1	1	0	0
0.7	0.45	1	4	ETICA	SP	No	1	1	0	0
0.72	0.21	1	4	ETICA	SP	No	1	1	0	0
0.91	0.24	1	4	SALUDCOM	SP	No	1	1	0	0
0.61	0.64	0	3	CSBS	CB	No	1	0	0	1
0.48	0.18	0	3	CSBS	CB	No	1	0	0	1
0.65	0.27	0	3	CSBS	CB	No	1	1	0	0
0.68	0.24	1	3	EMG	EMG	No	1	1	0	0
0.5	0.36	0	3	OBSTE	GYO	No	0	0	1	1
0.58	0.27	1	3	OBSTE	GYO	No	0	0	1	1
0.58	0.15	1	3	OBSTE	GYO	No	1	0	0	1
0.79	0.36	1	3	OBSTE	GYO	No	1	0	0	1
0.72	0.42	1	3	OBSTE	GYO	No	1	1	0	0
0.63	0.3	0	3	OBSTE	GYO	No	1	1	0	0
0.8	0.42	0	3	OBSTE	GYO	No	1	1	0	0
0.35	0.33	0	3	PSIQ	MC	No	0	1	1	0
0.84	0.36	1	3	CARDIO	MC	No	1	1	0	0
0.62	0.67	1	3	CARDIO	MC	No	1	1	0	0
0.73	0.48	1	3	DERMA	MC	No	1	1	0	0
0.65	0.45	1	3	INFECTO	MC	No	1	0	0	1
0.85	0.36	1	3	INFECTO	MC	No	1	1	0	0
0.66	0.55	1	3	NEFRO	MC	No	1	1	0	0
0.78	0.33	0	3	PSIQ	MC	Si	1	1	0	0
0.39	0.39	1	3	NEO	PEDNEO	No	0	0	1	1
0.58	0.58	0	3	NEO	PEDNEO	No	1	1	0	0
0.57	0.24	1	3	NEO	PEDNEO	No	1	1	0	0
0.51	0.18	0	3	PEDIA	PEDNEO	No	1	1	0	0
0.88	0.27	0	3	PEDIA	PEDNEO	Si	1	1	0	0
0.59	0.3	1	3	CTCV	QX	No	0	1	1	0
0.69	0.42	0	3	URO	QX	No	0	0	1	1
0.49	0.24	1	3	CG	QX	No	1	0	0	1
0.9	0.27	1	3	CG	QX	No	1	1	0	0
0.98	0.06	1	3	CG	QX	No	1	1	0	0
0.74	0.42	0	3	CG	QX	No	1	1	0	0
0.91	0.15	1	3	OTORRINO	QX	No	1	1	0	0
0.67	0.24	1	3	TYO	QX	No	1	1	0	0
0.74	0.42	0	3	TYO	QX	No	1	1	0	0
0.4	0.21	0	3	EPIDEMIO	SP	No	0	0	1	1
0.3	0.15	0	3	SALUDCOM	SP	No	0	0	1	1
0.88	0.33	0	3	PROMOPREV	SP	Si	1	1	0	0
0.36	0.64	0	3	SALUDCOM	SP	No	1	0	0	1
0.68	0.18	0	3	SALUDCOM	SP	Si	1	1	0	0
0.72	0.45	1	2	CSBS	CB	No	1	0	0	1
0.74	0.42	0	2	CSBS	CB	No	1	1	0	0
0.31	0.42	1	2	EMG	EMG	No	0	1	1	0
0.66	0.33	0	2	EMG	EMG	No	1	1	0	0
0.83	0.39	0	2	EMG	EMG	No	1	1	0	0
0.57	0.45	0	2	EMG	EMG	No	1	1	0	0
0.38	0.27	1	2	EMG	EMG	No	1	1	0	0
0.18	0.36	0	2	OBSTE	GYO	No	0	0	1	1
0.9	0.21	0	2	GINECO	GYO	Si	1	1	0	0
0.49	0.3	0	2	GINECO	GYO	No	1	1	0	0
0.94	0.15	0	2	OBSTE	GYO	No	1	1	0	0
0.86	0.15	0	2	OBSTE	GYO	No	1	1	0	0
0.72	0.52	0	2	OBSTE	GYO	No	1	1	0	0
0.84	0.42	0	2	CARDIO	MC	No	1	1	0	0
0.67	0.55	0	2	HEMATO	MC	No	1	1	0	0
0.52	0.52	0	2	NEO	PEDNEO	No	1	1	0	0
0.54	0.52	0	2	PEDIA	PEDNEO	No	1	1	0	0
0.73	0.33	1	2	PEDIA	PEDNEO	No	1	1	0	0
0.71	0.52	0	2	CGPED	QX	No	1	1	0	0
0.72	0.48	0	2	CTCV	QX	No	1	1	0	0
0.96	0.12	0	2	URO	QX	No	1	1	0	0
0.66	0.15	0	2	URO	QX	No	1	1	0	0
0.64	0.03	0	2	SALUDCOM	SP	Si	0	1	1	0
0.52	0.58	0	2	EPIDEMIO	SP	No	1	1	0	0
0.64	0.48	0	2	ETICA	SP	No	1	1	0	0
0.8	0.33	0	2	PROMOPREV	SP	Si	1	1	0	0
0.49	0.27	0	2	SALUDCOM	SP	Si	1	1	0	0
0.52	0.48	0	2	SALUDCOM	SP	Si	1	1	0	0
0.69	0.45	0	2	SALUDCOM	SP	Si	1	1	0	0

## Sheet: Codebook
Dificultad
alta	<0.29
moderada	>=0.30 a <=0.70		Nota = En el modelo de regresion las de alta y moderada dificultad se juntan
baja	>0.70
Discriminacion
buena	>=0.25
mala	<0.25
Calidad			Calidad modificada
2	baja
3	moderada
4	alta
5	muy alta
Nota = Las que tienen REG son inversas, o sea 1 es incorrecta y 0 correcta, lo puse asi para el modelo de regresion
gpt4	1 = incorrecta	0 = correcta		Estos dos son para el modelo de regresion
gpt3	1 = incorrecta	0 = correcta
gpt4c	1 = correcta	0 = incorrecta
gpt3c	1 = correcta	0 = incorrecta
GPT	GPT-4
OBJ	0 = RECALL	NO IMPLICA RAZONAMIENTO
	1 = APLICACIÓN	SI IMPLICA RAZONAMIENTO Y APLICACIÓN DE CONOCIMIENTO
area_new	Este es para el modelo de regresion
	Clinical areas = MC y PEDNEO
	Surgical areas = QX y GYO
	Longitudinal areas = CB y SP
PERU	Esta variable implica si se requiere conocimiento específico de Perú
	NO = 0
	SI = 1
