# Supplementary material for: Performance of ChatGPT on the Peruvian National Licensing Medical Examination: Cross-Sectional Study
Source: JMIR Med Educ. 2023 Sep 28;9:e48039. doi: 10.2196/48039 (PMC10570896; doi:10.2196/48039)
Supplement: Multimedia Appendix 3 [file mededu_v9i1e48039_app3.txt]

## ---- Paquetes necesarios
library(readxl)
install.packages("psych")
library(psych)
install.packages("irr")
library(irr)

## --- Importa la base de datos

data <- read_excel("data.xlsx")

## Descriptiva----

## Colnames

dim(data) #Te permite saber cuantas observaciones y variables hay

dimnames(data)[[2]] # Para saber que variables hay 

## Es mejor crear una variable por separado

chisq.test()

## Para GPT-4 (var indp)

t_GPT4 <- table(data$GPT)
addmargins(t_GPT4)

round(100*prop.table(t_GPT4),digits=1) ## 155 correctas y 25 incorrectas de GPT4

## Para GPT-3 (var dep)
t_GPT3 <- table(data$GPTOLD)
addmargins(t_GPT3)

round(100*prop.table(t_GPT3),digits=1) ## 139 correctas y 41 incorrectas de GPT3

## Reg quiere decir modelo de regresion, donde el 1 = Error y el 0 = Correcta

gpt4 <- data$GPT_Reg ##Este es reverso, osea 1 = Error y 0 = Correcta
gpt3 <- data$GPTOLD_Reg

gpt4c <- data$GPT ##Este es el normal, osea 1 = Correcta y 0 = Reverso
gpt3c <- data$GPTOLD

## Recategorizar variables por nombres adecuados en codebook

gpt4 <- ifelse(gpt4 == "1", "incorrecta", 
                  ifelse(gpt4 == "0", "correcta", NA)) 

gpt3 <- ifelse(gpt3 == "1", "incorrecta", 
               ifelse(gpt3 == "0", "correcta", NA)) 

gpt4c <- ifelse(gpt4c == "1", "correcta", 
               ifelse(gpt4c == "0", "incorrecta", NA)) 

gpt3c <- ifelse(gpt3c == "1", "correcta", 
                ifelse(gpt3c == "0", "incorrecta", NA)) 


## Ahora las otras


## EVALUACION DE VARIABLES----

## Para Quality

t_Qual <- table(data$QUAL) ## Para ver las variables categóricas politómicas
addmargins(t_Qual) ## Esto hace que tu tabla tenga además el total
round(100*prop.table(t_Qual),digits=1) # Ahora obtienes el % de cada una

## Para Objetivo 

t_obj <- table(data$OBJ)
addmargins(t_obj)

round(100*prop.table(t_obj),digits=1)

## Para AREA 

t_AREA <- table(data$AREAN)
addmargins(t_AREA)

round(100*prop.table(t_AREA),digits=1)

## Para conocimiento necesario de Peru

t_peruk <- table(data$PERU)
addmargins(t_peruk)
round(100*prop.table(t_peruk),digits=1)

## Trasforma DIFICULTAD

dif_cat <- ifelse(data$DIF < 0.29, "alta", 
                          ifelse(data$DIF >= 0.30 & data$DIF <= 0.70, "moderada", 
                                 ifelse(data$DIF > 0.70, "baja", NA))) 


data$dif_cat <- dif_cat
table(dif_cat)

## Transforma DISCRIMINACION

discr_cat <- ifelse(data$DISCR >=0.25, "buena", 
                    ifelse(data$DISCR < 0.25, "mala", NA))

table(discr_cat)

## Transforma Quality

qualt <- ifelse(data$QUAL == 2 , "low quality", 
                          ifelse(data$QUAL == 3 , "moderate quality", 
                                 ifelse(data$QUAL == 4, "high quality", 
                                        ifelse(data$QUAL == 5, "very high quality", NA)))) 

## Transforma objetivos

obj <- ifelse(data$OBJ == 0, "descripción", 
                  ifelse(data$OBJ == 1, "aplicación", NA))


## COMPARAR LAS CATEGORIAS por gpt 3 y gpt4----- 
## Comparar las categorias - discriminacion

gpt_by_discr <- table(discr_cat, gpt3c)
gpt_by_discr
round(100 * prop.table(gpt_by_discr, margin = 1), digits = 1) 

gpt_by_discr <- table(discr_cat, gpt4c)
gpt_by_discr
round(100 * prop.table(gpt_by_discr, margin = 1), digits = 1) 

## Comparar las categorias - dificultad

gpt_by_dif <- table(dif_cat, gpt4c)
gpt_by_dif
round(100 * prop.table(gpt_by_dif, margin = 1), digits = 1) 

gpt_by_dif <- table(dif_cat, gpt3c)
gpt_by_dif
round(100 * prop.table(gpt_by_dif, margin = 1), digits = 1) 

## Comparar - por area

gpt_by_area <- table(data$AREAN, gpt3c)
gpt_by_area
round(100 * prop.table(gpt_by_area, margin = 1), digits = 1) 

gpt_by_area <- table(data$AREAN, gpt4c)
gpt_by_area
round(100 * prop.table(gpt_by_area, margin = 1), digits = 1) 

## Comparar - por calidad de items

gpt_by_quality <- table(qualt, gpt3c)
gpt_by_quality
round(100 * prop.table(gpt_by_quality, margin = 1), digits = 1) 

gpt_by_quality <- table(qualt, gpt4c)
gpt_by_quality
round(100 * prop.table(gpt_by_quality, margin = 1), digits = 1) 


## Comparar - por objetivo

gpt_by_objetivo <- table(data$OBJ, gpt3c)
gpt_by_objetivo
round(100 * prop.table(gpt_by_objetivo, margin = 1), digits = 1) 


gpt_by_objetivo <- table(data$OBJ, gpt4c)
gpt_by_objetivo
round(100 * prop.table(gpt_by_objetivo, margin = 1), digits = 1) 


## Comparar - conocimiento de Peru

gpt_by_peru <- table(data$PERU, gpt3c)
gpt_by_peru
round(100 * prop.table(gpt_by_peru, margin = 1), digits = 1) 


gpt_by_peru <- table(data$PERU, gpt4c)
gpt_by_peru
round(100 * prop.table(gpt_by_peru, margin = 1), digits = 1) 


## MODELOS DE REGRESIÓN ----
### MODELO UNIVARIADO ----

## Por Objetivo

## Cambiar gpt3 y gpt4

model1_obj <- glm(data$GPTOLD_Reg ~ obj, family = binomial (link = logit))
summary(model1_obj)

model1_table <- table(obj, data$GPTOLD_Reg)
model1_table
round(100 * prop.table(model1_table, margin = 1), digits = 1) 

summary(model1_obj)

round(exp(0.09515), 2)
round(exp(0.09515 - 1.96 * 0.39247), 2)
round(exp(0.09515 + 1.96 * 0.39247), 2)


model2_obj <- glm(gpt4 ~ obj, family = binomial (link = logit))
summary(model2_obj)

model2_table <- table(obj, gpt4)
model2_table
round(100 * prop.table(model2_table, margin = 1), digits = 1) 


round(exp(0.6506), 2)
round(exp(0.6506 - 1.96 * 0.4476), 2)
round(exp(0.6506 + 1.96 * 0.4476), 2)

## Por Peru required

## debido a que peru está siendo interpretado como un continuo, convertiremos la variable en dos categorias

peru_cat <- ifelse(data$PERU == 0, "0", 
                  ifelse(data$PERU == 1, "1", NA)) 

model3_peru <- glm(gpt3 ~ data$PERU, family = binomial (link = logit))
model3_table <- table(data$PERU, gpt3)
model3_table
round(100 * prop.table(model3_table, margin = 1), digits = 1) 


summary(model3_peru)

round(exp(-0.5163), 2)
round(exp(-0.5163 - 1.96 * 0.7902), 2)
round(exp(-0.5163 + 1.96 * 0.7902), 2)

model4_table <- table(data$PERU, gpt4)
model4_table
round(100 * prop.table(model4_table, margin = 1), digits = 1) 

model4_peru <- glm(gpt4 ~ data$PERU, family = binomial (link = logit))
summary(model4_peru)
confint(model4_peru, level = 0.95)

round(exp(0.6817), 2)
round(exp(0.6817 - 1.96 * 0.6969), 2)
round(exp(0.6817 + 1.96 * 0.6969), 2)


## Por Quality

model5_qualt <- glm(gpt3 ~ qualt, family = binomial (link = logit))
summary(model5_qualt)

model5_table <- table(qualt, gpt3)
model5_table
round(100 * prop.table(model5_table, margin = 1), digits = 1) 

##low
round(exp(-1.4075), 2)
round(exp(-1.4075 - 1.96 * 0.7705), 2)
round(exp(-1.4075 + 1.96 * 0.7705), 2)

##moderate
round(exp(0.5413), 2)
round(exp(0.5413 - 1.96 * 0.4166), 2)
round(exp(0.5413 + 1.96 * 0.4166), 2)

##VERY high
round(exp(-0.1040), 2)
round(exp(-0.1040 - 1.96 * 0.6935), 2)
round(exp(-0.1040 + 1.96 * 0.6935), 2)

model6_qualt <- glm(gpt4 ~ qualt, family = binomial (link = logit))
summary(model6_qualt)

model6_table <- table(qualt, gpt4)
model6_table
round(100 * prop.table(model6_table, margin = 1), digits = 1) 

##low
round(exp(-0.3559), 2)
round(exp(-0.3559 - 1.96 * 0.5659), 2)
round(exp(-0.3559 + 1.96 * 0.5659), 2)

##moderate
round(exp(0.4818), 2)
round(exp(0.4818 - 1.96 * 0.4915), 2)
round(exp(0.4818 + 1.96 * 0.4915), 2)

##high
round(exp(-15.7625), 2)
round(exp(-15.7625 - 1.96 * 1057.3337), 2)
round(exp(-15.7625 + 1.96 * 1057.3337), 2)

## Por Discriminacion

model7_discr <- glm(gpt3 ~ discr_cat, family = binomial (link = logit))
summary(model7_discr)

model7_table <- table(discr_cat, gpt3)
model7_table
round(100 * prop.table(model7_table, margin = 1), digits = 1) 

##disc mala
round(exp(-0.2993), 2)
round(exp(-0.2993 - 1.96 * 0.3959), 2)
round(exp(-0.2993 + 1.96 * 0.3959), 2)

## Por discriminacion en gpt4
model8_discr <- glm(gpt4 ~ discr_cat, family = binomial (link = logit))
summary(model8_discr)

model8_table <- table(discr_cat, gpt4)
model8_table
round(100 * prop.table(model8_table, margin = 1), digits = 1) 

round(exp(-0.2025), 2)
round(exp(-0.2025 - 1.96 * 0.4774), 2)
round(exp(-0.2025 + 1.96 * 0.4774), 2)

## Como lo que queremos es ver si los de buena discriminacion inducen al error, agregaré otro dataset

data$dif_cat2 <- ifelse(data$DIF <= 0.70, "moderada", 
                       ifelse(data$DIF > 0.70, "facil", NA))


model9_dif <- glm(gpt3 ~ data$dif_cat2, family = binomial (link = logit))
summary(model9_dif)


model9_table <- table(data$dif_cat2, gpt3)
model9_table
round(100 * prop.table(model9_table, margin = 1), digits = 1) 

round(exp(1.8405), 2)
round(exp(1.8405 - 1.96 * 0.4306), 2)
round(exp(1.8405 + 1.96 * 0.4306), 2)


model10_dif <- glm(gpt4 ~ data$dif_cat2, family = binomial (link = logit))
summary(model10_dif)

model10_table <- table(data$dif_cat2, gpt4)
model10_table
round(100 * prop.table(model10_table, margin = 1), digits = 1) 

round(exp(3.530), 2)
round(exp(3.530 - 1.96 * 1.034), 2)
round(exp(3.530 + 1.96 * 1.034), 2)

data$area_new <- ifelse(data$AREAN == "QX" | data$AREAN == "GYO", "Quirurgicas", 
                        ifelse(data$AREAN == "MC" | data$AREAN == "PEDNEO", "Clínicas", 
                               ifelse(data$AREAN == "CB" | data$AREAN == "SP" | data$AREAN == "EMG", "Transversales", NA)))
## Variable Area

model11_area <- glm(gpt3 ~ data$area_new, family = binomial (link = logit))
summary(model11_area)

gpt3_by_AREA <- table(data$area_new, gpt3)
gpt3_by_AREA

model11_table <- table(data$area_new, gpt3)
model11_table
round(100 * prop.table(model11_table, margin = 1), digits = 1) 

# Surgical gpt3
round(exp(0.4055), 2)
round(exp(0.4055 - 1.96 * 0.3962), 2)
round(exp(0.4055 + 1.96 * 0.3962), 2)

# Longitudinal gpt3

round(exp(-0.2587), 2)
round(exp(-0.2587 - 1.96 * 0.5014), 2)
round(exp(-0.2587 + 1.96 * 0.5014), 2)

model12_area <- glm(gpt4 ~ data$area_new, family = binomial (link = logit))
summary(model12_area)

model12_table <- table(data$area_new, gpt4)
model12_table
round(100 * prop.table(model12_table, margin = 1), digits = 1) 

# Surgical gpt4
round(exp(0.9411), 2)
round(exp(0.9411 - 1.96 * 0.5042), 2)
round(exp(0.9411 + 1.96 * 0.5042), 2)

# Cross-sectional gpt4

round(exp(0.3141), 2)
round(exp(0.3141 - 1.96 * 0.6205), 2)
round(exp(0.3141 + 1.96 * 0.6205), 2)


## Modelo Final

# Evaluando la colinearidad 

# ensure the necessary package is installed and then loaded
install.packages("car")
library(car)

# Paquetes
install.packages("ResourceSelection")
library(ResourceSelection)

# modelo
mylogit_gpt3 <- glm(gpt3 ~ obj + PERU + discr_catR + dif_cat2 + qualt + AREAN, 
                    data = data, family = binomial(link = "logit"))

fitted_probs_gpt3 <- predict(mylogit_gpt3, type = "response")

# Hosmer-Lemeshow test
hoslem_test_gpt3 <- hoslem.test(gpt3, fitted_probs_gpt3, g = 10)

# GPT-3
print(hoslem_test_gpt3)


# calcula el VIF
vif(mylogit_gpt3)


## Modelo final gpt3
model_all <- glm(gpt3 ~ obj + data$PERU + discr_cat + data$dif_cat2 + qualt + data$area_new , family = binomial (link = logit))
summary(model_all)

# obje
round(exp(0.56807),2)
round(exp(0.56807 - 1.96 * 0.60908), 2)
round(exp(0.56807 + 1.96 * 0.60908), 2)

#peru_cat
round(exp(-0.43084),2)
round(exp(-0.43084 - 1.96 * 0.90166), 2)
round(exp(-0.43084 + 1.96 * 0.90166), 2)

#discrcat
round(exp(-0.08138),2)
round(exp(-0.08138 - 1.96 * 0.45302), 2)
round(exp(-0.08138 + 1.96 * 0.45302), 2)

#difcat
round(exp(1.88694),2)
round(exp(1.88694 - 1.96 * 0.45029), 2)
round(exp(1.88694 + 1.96 * 0.45029), 2)

#quality
round(exp(-1.98110),2) #low
round(exp(-1.98110 - 1.96 * 0.93916), 2)
round(exp(-1.98110 + 1.96 * 0.93916), 2)

round(exp(0.07450),2) #moderate
round(exp(0.07450 - 1.96 * 0.53415), 2)
round(exp(0.07450 + 1.96 * 0.53415), 2)

round(exp(0.24761),2) #very high
round(exp(0.24761 - 1.96 * 0.78670), 2)
round(exp(0.24761 + 1.96 * 0.78670), 2)

#areas
round(exp(0.30867),2) #surgical
round(exp(0.30867 - 1.96 * 0.44941), 2)
round(exp(0.30867 + 1.96 * 0.44941), 2)

round(exp(-0.26597),2) #longitudinal
round(exp(-0.26597 - 1.96 * 0.59980), 2)
round(exp(-0.26597 + 1.96 * 0.59980), 2)

## Modelo final en gpt-4

model_all2 <- glm(gpt4 ~ obj + data$PERU + discr_cat + data$dif_cat2 + qualt + data$area_new , family = binomial (link = logit))
summary(model_all2)

# modelo
mylogit_gpt4 <- glm(gpt4 ~ obj + data$PERU + discr_cat + data$dif_cat2 + qualt + data$area_new , family = binomial (link = logit))

# calcula la probabilidad
fitted_probs_gpt4 <- predict(mylogit_gpt4, type = "response")

# Hosmer-Lemeshow test
hoslem_test_gpt4 <- hoslem.test(gpt4, fitted_probs_gpt4, g = 10)

# gpt-3.5
print(hoslem_test_gpt4)


# calculate VIF - gpt4
vif(mylogit_gpt4)

# 
summary(model_all2)

# obje
round(exp(0.85347),2)
round(exp(0.85347 - 1.96 * 0.73414), 2)
round(exp(0.85347 + 1.96 * 0.73414), 2)

#peru_cat
round(exp(0.71755),2)
round(exp(0.71755 - 1.96 * 0.88467), 2)
round(exp(0.71755 + 1.96 * 0.88467), 2)

#discrcat
round(exp(0.06871),2)
round(exp(0.06871 - 1.96 * 0.58323), 2)
round(exp(0.06871 + 1.96 * 0.58323), 2)

#difcat
round(exp(3.50358),2)
round(exp(3.50358 - 1.96 * 1.04386), 2)
round(exp(3.50358 + 1.96 * 1.04386), 2)

#quality
round(exp(-1.26945),2) #low
round(exp(-1.26945 - 1.96 * 0.97218), 2)
round(exp(-1.26945 + 1.96 * 0.97218), 2)

round(exp(-0.18816),2) #moderate
round(exp(-0.18816 - 1.96 * 0.68850), 2)
round(exp(-0.18816 + 1.96 * 0.68850), 2)

round(exp(-16.37623),2) #very high
round(exp(-16.37623 - 1.96 * 1459.13941), 2)
round(exp(-16.37623 + 1.96 * 1459.13941), 2)

#areas
round(exp(0.84028),2) #surgical
round(exp(0.84028 - 1.96 * 0.57527), 2)
round(exp(0.84028 + 1.96 * 0.57527), 2)

round(exp(-0.11860),2) #longitudinal
round(exp(-0.11860 - 1.96 * 0.76919), 2)
round(exp(-0.11860 + 1.96 * 0.76919), 2)

## Area under the curve----

install.packages("pROC")
library(pROC)

## For ChatGPT3
probabilities_gpt3 <- predict(model_all, type = "response")
roc_obj_gpt3 <- roc(gpt3, probabilities_gpt3)
auc(roc_obj_gpt3)

plot(roc_obj_gpt3)

## For ChatGPT4
probabilities_gpt4 <- predict(model_all2, type = "response")
roc_obj_gpt4 <- roc(gpt4, probabilities_gpt4)
auc(roc_obj_gpt4)

plot(roc_obj_gpt4)


## CONFIABILIDAD Y CONCORDANCIA ENTRE ESPECIALIDADES ----- 


# La total

kappa2(relia_ALL)
relia_ALL <- na.omit(data[, c("GPT", "GPTOLD")]) ## El kappa de cohen de irr solo permite dos columnas


relia_ALL <- na.omit(data[, c("GPT", "GPTOLD")]) ## El kappa de cohen de irr solo permite dos columnas
chisq.test(relia_EMG)
chisq.test(relia_QX)
kapp_ALL <- roun(kappa2(relia_ALL),2)
print(kapp_ALL)

ALL_both_one <- sum(relia_ALL$GPT == 1 & relia_ALL$GPTOLD == 1)
ALL_GPT3 <- sum(relia_ALL$GPT == 0 & relia_ALL$GPTOLD == 1)
ALL_GPT4 <- sum(relia_ALL$GPT == 1 & relia_ALL$GPTOLD == 0)
ALL_none <- sum(relia_ALL$GPT == 0 & relia_ALL$GPTOLD == 0)
ALL_both_one
ALL_GPT3
ALL_GPT4
ALL_none


gpt_3_by_gpt_4 <- table(data$GPT, data$GPTOLD)
print(gpt_3_by_gpt_4)
round(100*prop.table(gpt_3_by_gpt_4),digits=1)

# Ahora solo por EMG

relia_EMG <- subset(data, AREAN %in% c("EMG"), select=c("GPTOLD", "GPT"))
kapp_EMG <- kappa2(relia_EMG)
print(kappa_EMG)

relia_EMG

EMG_both_one <- sum(relia_EMG$GPT == 1 & relia_EMG$GPTOLD == 1)
EMG_GPT3 <- sum(relia_EMG$GPT == 0 & relia_EMG$GPTOLD == 1)
EMG_GPT4 <- sum(relia_EMG$GPT == 1 & relia_EMG$GPTOLD == 0)
EMG_none <- sum(relia_EMG$GPT == 0 & relia_EMG$GPTOLD == 0)

# Ahora solo por MC

relia_MC <- subset(data, AREAN %in% c("MC"), select=c("GPT", "GPTOLD"))
kappa_MC <- kappa2(relia_MC)
print(kappa_MC)

MC_both_one <- sum(relia_MC$GPT == 1 & relia_MC$GPTOLD == 1)
MC_GPT3 <- sum(relia_MC$GPT == 0 & relia_MC$GPTOLD == 1)
MC_GPT4 <- sum(relia_MC$GPT == 1 & relia_MC$GPTOLD == 0)
MC_none <- sum(relia_MC$GPT == 0 & relia_MC$GPTOLD == 0)


# Ahora solo por QX

relia_QX <- subset(data, AREAN %in% c("QX"), select=c("GPT", "GPTOLD"))
kappa_QX <- kappa2(relia_QX)
print(kappa_QX)

QX_both_one <- sum(relia_QX$GPT == 1 & relia_QX$GPTOLD == 1)
QX_GPT3 <- sum(relia_QX$GPT == 0 & relia_QX$GPTOLD == 1)
QX_GPT4 <- sum(relia_QX$GPT == 1 & relia_QX$GPTOLD == 0)

QX_none <- sum(relia_QX$GPT == 0 & relia_QX$GPTOLD == 0)


# Ahora solo por SP

relia_SP <- subset(data, AREAN %in% c("SP"), select=c("GPT", "GPTOLD"))
kappa_SP <- kappa2(relia_SP)
print(kappa_SP)

SP_both_one <- sum(relia_SP$GPT == 1 & relia_SP$GPTOLD == 1)
SP_GPT3 <- sum(relia_SP$GPT == 0 & relia_SP$GPTOLD == 1)
SP_GPT4 <- sum(relia_SP$GPT == 1 & relia_SP$GPTOLD == 0)
SP_none <- sum(relia_SP$GPT == 0 & relia_SP$GPTOLD == 0)

# Ahora solo por GYO

relia_GYO <- subset(data, AREAN %in% c("GYO"), select=c("GPT", "GPTOLD"))
kappa_GYO <- kappa2(relia_GYO)
print(kappa_GYO)

GYO_both_one <- sum(relia_GYO$GPT == 1 & relia_GYO$GPTOLD == 1)
GYO_GPT3 <- sum(relia_GYO$GPT == 0 & relia_GYO$GPTOLD == 1)
GYO_GPT4 <- sum(relia_GYO$GPT == 1 & relia_GYO$GPTOLD == 0)
GYO_none <- sum(relia_GYO$GPT == 0 & relia_GYO$GPTOLD == 0)


# Ahora solo por PEDNEO

relia_PEDNEO <- subset(data, AREAN %in% c("PEDNEO"), select=c("GPT", "GPTOLD"))
kappa_PEDNEO <- kappa2(relia_PEDNEO)
print(kappa_PEDNEO)

PEDNEO_both_one <- sum(relia_PEDNEO$GPT == 1 & relia_PEDNEO$GPTOLD == 1)
PEDNEO_GPT3 <- sum(relia_PEDNEO$GPT == 0 & relia_PEDNEO$GPTOLD == 1)
PEDNEO_GPT4 <- sum(relia_PEDNEO$GPT == 1 & relia_PEDNEO$GPTOLD == 0)
PEDNEO_none <- sum(relia_PEDNEO$GPT == 0 & relia_PEDNEO$GPTOLD == 0)

# Ahora solo por CB

relia_CB <- subset(data, AREAN %in% c("CB"), select=c("GPT", "GPTOLD"))
kappa_CB <- kappa2(relia_CB)
print(kappa_CB)

CB_both_one <- sum(relia_CB$GPT == 1 & relia_CB$GPTOLD == 1)
CB_GPT3 <- sum(relia_CB$GPT == 0 & relia_CB$GPTOLD == 1)
CB_GPT4 <- sum(relia_CB$GPT == 1 & relia_CB$GPTOLD == 0)
CB_none <- sum(relia_CB$GPT == 0 & relia_CB$GPTOLD == 0)

counts_CB <- c(CB_both_one, CB_GPT3, CB_GPT4, CB_none)

# Ahora por otras variables

## PERU KNOWLEDG

relia_PERU <- subset(data, data$PERU %in% c("No"), select=c("GPT", "GPTOLD"))
kappa_PERU <- kappa2(relia_PERU)
print(kappa_PERU)

PERU_both_one <- sum(relia_PERU$GPT == 1 & relia_PERU$GPTOLD == 1)
PERU_GPT3 <- sum(relia_PERU$GPT == 0 & relia_PERU$GPTOLD == 1)
PERU_GPT4 <- sum(relia_PERU$GPT == 1 & relia_PERU$GPTOLD == 0)
PERU_none <- sum(relia_PERU$GPT == 0 & relia_PERU$GPTOLD == 0)


relia_PERUY <- subset(data, PERU %in% c("Si"), select=c("GPT", "GPTOLD"))
kappa_PERUY <- kappa2(relia_PERUY)
print(kappa_PERUY)

PERUY_both_one <- sum(relia_PERUY$GPT == 1 & relia_PERUY$GPTOLD == 1)
PERUY_GPT3 <- sum(relia_PERUY$GPT == 0 & relia_PERUY$GPTOLD == 1)
PERUY_GPT4 <- sum(relia_PERUY$GPT == 1 & relia_PERUY$GPTOLD == 0)
PERUY_none <- sum(relia_PERUY$GPT == 0 & relia_PERUY$GPTOLD == 0)


## QUALITY

relia_QUAL2 <- subset(data, QUAL %in% c("2"), select=c("GPT", "GPTOLD"))
kappa_QUAL2 <- kappa2(relia_QUAL2)
print(kappa_QUAL2)

QUAL2_both_one <- sum(relia_QUAL2$GPT == 1 & relia_QUAL2$GPTOLD == 1)
QUAL2_GPT3 <- sum(relia_QUAL2$GPT == 0 & relia_QUAL2$GPTOLD == 1)
QUAL2_GPT4 <- sum(relia_QUAL2$GPT == 1 & relia_QUAL2$GPTOLD == 0)
QUAL2_none <- sum(relia_QUAL2$GPT == 0 & relia_QUAL2$GPTOLD == 0)


relia_QUAL3 <- subset(data, QUAL %in% c("3"), select=c("GPT", "GPTOLD"))
kappa_QUAL3 <- kappa2(relia_QUAL3)
print(kappa_QUAL3)

QUAL3_both_one <- sum(relia_QUAL3$GPT == 1 & relia_QUAL3$GPTOLD == 1)
QUAL3_GPT3 <- sum(relia_QUAL3$GPT == 0 & relia_QUAL3$GPTOLD == 1)
QUAL3_GPT4 <- sum(relia_QUAL3$GPT == 1 & relia_QUAL3$GPTOLD == 0)
QUAL3_none <- sum(relia_QUAL3$GPT == 0 & relia_QUAL3$GPTOLD == 0)


relia_QUAL4 <- subset(data, QUAL %in% c("4"), select=c("GPT", "GPTOLD"))
kappa_QUAL4 <- kappa2(relia_QUAL4)
print(kappa_QUAL4)

QUAL4_both_one <- sum(relia_QUAL4$GPT == 1 & relia_QUAL4$GPTOLD == 1)
QUAL4_GPT3 <- sum(relia_QUAL4$GPT == 0 & relia_QUAL4$GPTOLD == 1)
QUAL4_GPT4 <- sum(relia_QUAL4$GPT == 1 & relia_QUAL4$GPTOLD == 0)
QUAL4_none <- sum(relia_QUAL4$GPT == 0 & relia_QUAL4$GPTOLD == 0)


relia_QUAL5 <- subset(data, QUAL %in% c("5"), select=c("GPT", "GPTOLD"))
kappa_QUAL5 <- kappa2(relia_QUAL5)
print(kappa_QUAL5)

QUAL5_both_one <- sum(relia_QUAL5$GPT == 1 & relia_QUAL5$GPTOLD == 1)
QUAL5_GPT3 <- sum(relia_QUAL5$GPT == 0 & relia_QUAL5$GPTOLD == 1)
QUAL5_GPT4 <- sum(relia_QUAL5$GPT == 1 & relia_QUAL5$GPTOLD == 0)
QUAL5_none <- sum(relia_QUAL5$GPT == 0 & relia_QUAL5$GPTOLD == 0)


relia_OBJ0 <- subset(data, OBJ %in% c("0"), select=c("GPT", "GPTOLD"))
kappa_OBJ0 <- kappa2(relia_OBJ0)
print(kappa_OBJ0)

OBJ0_both_one <- sum(relia_OBJ0$GPT == 1 & relia_OBJ0$GPTOLD == 1)
OBJ0_GPT3 <- sum(relia_OBJ0$GPT == 0 & relia_OBJ0$GPTOLD == 1)
OBJ0_GPT4 <- sum(relia_OBJ0$GPT == 1 & relia_OBJ0$GPTOLD == 0)
OBJ0_none <- sum(relia_OBJ0$GPT == 0 & relia_OBJ0$GPTOLD == 0)


relia_OBJ1 <- subset(data, OBJ %in% c("1"), select=c("GPT", "GPTOLD"))
kappa_OBJ1 <- kappa2(relia_OBJ1)
print(kappa_OBJ1)

OBJ1_both_one <- sum(relia_OBJ1$GPT == 1 & relia_OBJ1$GPTOLD == 1)
OBJ1_GPT3 <- sum(relia_OBJ1$GPT == 0 & relia_OBJ1$GPTOLD == 1)
OBJ1_GPT4 <- sum(relia_OBJ1$GPT == 1 & relia_OBJ1$GPTOLD == 0)
OBJ1_none <- sum(relia_OBJ1$GPT == 0 & relia_OBJ1$GPTOLD == 0)


### DISCR_CAT y DIF_CAT estan hard

view(discr_cat)

data$discr_cat <- discr_cat
data$dif_cat <- dif_cat

## Ahora si, en el paso previo agregamos dif y discr al dataset

relia_dbuena <- subset(data, discr_cat %in% c("buena"), select=c("GPT", "GPTOLD"))
kappa_dbuena <- kappa2(relia_dbuena)
print(kappa_dbuena)

dbuena_both_one <- sum(relia_dbuena$GPT == 1 & relia_dbuena$GPTOLD == 1)
dbuena_GPT3 <- sum(relia_dbuena$GPT == 0 & relia_dbuena$GPTOLD == 1)
dbuena_GPT4 <- sum(relia_dbuena$GPT == 1 & relia_dbuena$GPTOLD == 0)
dbuena_none <- sum(relia_dbuena$GPT == 0 & relia_dbuena$GPTOLD == 0)


relia_dmala <- subset(data, discr_cat %in% c("mala"), select=c("GPT", "GPTOLD"))
kappa_dmala <- kappa2(relia_dmala)
print(kappa_dmala)

dmala_both_one <- sum(relia_dmala$GPT == 1 & relia_dmala$GPTOLD == 1)
dmala_GPT3 <- sum(relia_dmala$GPT == 0 & relia_dmala$GPTOLD == 1)
dmala_GPT4 <- sum(relia_dmala$GPT == 1 & relia_dmala$GPTOLD == 0)
dmala_none <- sum(relia_dmala$GPT == 0 & relia_dmala$GPTOLD == 0)


relia_difalta <- subset(data, dif_cat %in% c("alta"), select=c("GPT", "GPTOLD"))
kappa_difalta <- kappa2(relia_difalta)
print(kappa_difalta)

difalta_both_one <- sum(relia_difalta$GPT == 1 & relia_difalta$GPTOLD == 1)
difalta_GPT3 <- sum(relia_difalta$GPT == 0 & relia_difalta$GPTOLD == 1)
difalta_GPT4 <- sum(relia_difalta$GPT == 1 & relia_difalta$GPTOLD == 0)
difalta_none <- sum(relia_difalta$GPT == 0 & relia_difalta$GPTOLD == 0)


relia_difmod <- subset(data, dif_cat %in% c("moderada"), select=c("GPT", "GPTOLD"))
kappa_difmod <- kappa2(relia_difmod)
print(kappa_difmod)

difmod_both_one <- sum(relia_difmod$GPT == 1 & relia_difmod$GPTOLD == 1)
difmod_GPT3 <- sum(relia_difmod$GPT == 0 & relia_difmod$GPTOLD == 1)
difmod_GPT4 <- sum(relia_difmod$GPT == 1 & relia_difmod$GPTOLD == 0)
difmod_none <- sum(relia_difmod$GPT == 0 & relia_difmod$GPTOLD == 0)


relia_difbaja <- subset(data, dif_cat %in% c("baja"), select=c("GPT", "GPTOLD"))
kappa_difbaja <- kappa2(relia_difbaja)
print(kappa_difbaja)

difbaja_both_one <- sum(relia_difbaja$GPT == 1 & relia_difbaja$GPTOLD == 1)
difbaja_GPT3 <- sum(relia_difbaja$GPT == 0 & relia_difbaja$GPTOLD == 1)
difbaja_GPT4 <- sum(relia_difbaja$GPT == 1 & relia_difbaja$GPTOLD == 0)
difbaja_none <- sum(relia_difbaja$GPT == 0 & relia_difbaja$GPTOLD == 0)
difbaja_both_one
difbaja_GPT3
difbaja_GPT4
difbaja_none

## RADIAL CHART ----

library(ggplot2)

# Crea un dataframe Te quedaste acá
df2 <- data.frame(
  group = factor(rep(c("GPT-3.5", "GPT-4"), each = 7)),
  variable = factor(rep(c("BSc", "IM", "SURG", "OBGYN", "PED", "PH", "EMG"), times = 2), 
                    levels = c("BSc", "IM", "SURG", "OBGYN", "PED", "PH", "EMG")),
  value = c(57.1, 77.1, 84.8, 56.7, 82.1, 77.8, 100, 100, 89.6, 81.8, 76.7, 92.9, 83.8, 87.5)
)

# usa cord_polar - no hay un "radial chart" específico en R
ggplot(data = df2, aes(x = variable, y = value, group = group, color = group, fill = group)) +
  geom_polygon(size = 1, linetype = "solid", alpha = 0.10) +
  geom_line(size = 1) +
  coord_polar() +
  theme_minimal() +
  theme(axis.text.x = element_text(angle = 0, vjust = 0.5, hjust = 1, size = 5, face = "bold"),
        axis.text.y = element_blank(),   # Remove radial coordinate labels
        axis.ticks.y = element_blank(),  # Remove radial ticks
        legend.position = "none") +      # Remove legend
  expand_limits(x = 0, y = 0) + 
  labs(title = "", x = "", y = "")


# BARRAS HORIZONTAL ---------

df <- data.frame(
  Area = c("All (n=180)", "Basic Sciences (n=7)", "Internal Medicine (n=48)", "Surgery (n=33)", 
           "Obstetrics and Gynecology (n=30)", "Pediatrics (n=28)", "Public Health (n=18)", "Emergency and Critical Care (n=16)"),
  Correct_Both = c(119/180, 6/7, 30/48, 24/33, 22/30, 15/28, 12/18, 10/16)*100,
  Correct_GPT35 = c(20/180, 1/7, 4/48, 5/33, 6/30, 1/28, 2/18, 1/16)*100,
  Correct_GPT4 = c(36/180, 0/7, 12/48, 0.12, 2/30, 11/28, 3/18, 4/16)*100,
  Correct_None = c(5/180, 0/7, 2/48, 0/33, 0/30, 1/28, 1/18, 1/16)*100
)

# Reformatea
df_long <- df %>% 
  pivot_longer(cols = starts_with("Correct"),
               names_to = "Model",
               values_to = "Correct")

# Define el orden de Area y modelo
area_order <- c("Public Health (n=18)", "Emergency and Critical Care (n=16)", "Pediatrics (n=28)", "Obstetrics and Gynecology (n=30)", 
                "Surgery (n=33)", "Internal Medicine (n=48)", "Basic Sciences (n=7)", "All (n=180)")

model_order <- c("Correct_Both", "Correct_GPT35", "Correct_GPT4", "Correct_None")

# Reorderna
df_long <- df_long %>%
  mutate(Area = factor(Area, levels = area_order, ordered = TRUE),
         Model = factor(Model, levels = model_order, ordered = TRUE))

# Bar Chart
ggplot(df_long, aes(x = Area, y = Correct, fill = Model)) +
  geom_bar(stat = "identity", alpha = 0.80, width = 0.6, position = position_stack(reverse = TRUE)) +
  geom_hline(yintercept = 50, linetype = "dashed", color = "black", size = 0) +
  coord_flip() +
  scale_y_continuous(limits = c(0, 100), breaks = seq(0, 100, by = 10)) +
  labs(x = "Area 
       (Number of questions)", y = "Answer (%)", fill = "") +
  theme_minimal() +
  theme(panel.grid.major.y = element_blank(),
        panel.grid.minor = element_blank(),
        axis.text.y = element_text(size = 8),
        legend.position = "bottom") +
  scale_fill_manual(values = c("#1b9e77", "#d95f02", "#7570b3", "#e7298a"),
                    labels = c("Correct by both", "Correct only by GPT-3.5", "Correct only by GPT-4", "Correct by none"))

 # CÓDIGO DEL GRÁFICO DE BARRAS HORIZONTALES

# BARRAS HORIZONTAL ---------

df <- data.frame(
  Area = c("All (n=180)", "Basic Sciences (n=7)", "Internal Medicine (n=48)", "Surgery (n=33)", 
           "Obstetrics and Gynecology (n=30)", "Pediatrics (n=28)", "Emergency and Critical Care (n=16)", "Public Health (n=18)",
           "Non-peruvian specific knowledge (n=167)", "Peruvian specific knowledge (n=13)", "Low quality item (n=29)",
           "Moderate quality item (n=38)", "High quality item (n=99)", "Very high quality item (n=14)",
           "Question requires recall of knowledge (n=50)", "Question requires application of knowledge (n=130)",
           "Bad discrimination index (n=57)", "Good discrimination index (n=123)", "Low difficulty items (n=92)",
           "Moderate difficulty items (n=86)", "High difficulty items (n=2)"),
  Correct_Both = c(130/180, 4/7, 35/48, 25/33, 17/30, 22/28, 14/16, 13/18, 120/167, 0.76923, 25/29, 23/38, 71/99, 11/14, 36/50, 94/130, 44/57, 86/123, 83/92, 47/86, 0/2)*100,
  Correct_GPT3 = c(9/180, 0/7, 2/48, 3/33, 0/30, 1/28, 2/16, 1/18, 8/167, 0.0769, 2/29, 2/38, 5/99, 0/14, 2/50, 7/130, 2/57, 7/123, 1/92, 8/86, 0/2)*100,
  Correct_GPT4 = c(25/180, 3/7, 8/48, 2/33, 6/30, 4/28, 0/16, 2/18, 25/167, 0/13, 1/29, 7/38, 14/99, 3/14, 4/50, 21/130, 6/57, 19/123, 8/92, 17/86, 0/2)*100,
  Correct_None = c(16/180, 0/7, 3/48, 3/33, 7/30, 1/28, 0/16, 2/18, 14/167, 0.1538, 1/29, 6/38, 9/99, 0/14, 8/50, 8/130, 5/57, 11/123, 0/92, 14/86, 2/2)*100
)

# Reformateo
df_long <- df %>% 
  pivot_longer(cols = starts_with("Correct"),
               names_to = "Model",
               values_to = "Correct")

# Define el orden
area_order<- rev(c("All (n=180)", "Basic Sciences (n=7)", "Internal Medicine (n=48)", "Surgery (n=33)", 
               "Obstetrics and Gynecology (n=30)", "Pediatrics (n=28)", "Emergency and Critical Care (n=16)", "Public Health (n=18)",
               "Non-peruvian specific knowledge (n=167)", "Peruvian specific knowledge (n=13)", "Low quality item (n=29)",
               "Moderate quality item (n=38)", "High quality item (n=99)", "Very high quality item (n=14)",
               "Question requires recall of knowledge (n=50)", "Question requires application of knowledge (n=130)",
               "Bad discrimination index (n=57)", "Good discrimination index (n=123)", "Low difficulty items (n=92)",
               "Moderate difficulty items (n=86)", "High difficulty items (n=2)"))

model_order <- c("Correct_Both", "Correct_GPT4", "Correct_GPT3", "Correct_None")

df_long <- df %>% 
  pivot_longer(cols = starts_with("Correct"),
               names_to = "Model",
               values_to = "Correct")

# Reordenar el dataframe
df_long <- df_long %>%
  mutate(Area = factor(Area, levels = area_order, ordered = TRUE),
         Model = factor(Model, levels = model_order, ordered = TRUE))

# Gráfico de Barras
ggplot(df_long, aes(x = Area, y = Correct, fill = Model)) +
  geom_bar(stat = "identity", alpha = 0.80, width = 0.6, position = position_stack(reverse = TRUE)) +
  geom_hline(yintercept = 50, linetype = "dashed", color = "black", size = 0) +
  coord_flip() +
  scale_y_continuous(limits = c(0, 100), breaks = seq(0, 100, by = 10)) +
  labs(x = "Area 
       (Number of questions)", y = "Answer (%)", fill = "") +
  theme_minimal() +
  theme(panel.grid.major.y = element_blank(),
        panel.grid.minor = element_blank(),
        axis.text.y = element_text(size = 8),
        legend.position = "bottom") +
  scale_fill_manual(values = c("#448D7A", "#3FC4C8", "#F37F77", "#888E94"),
                    labels = c("Correct by both", "Correct only by GPT-4", "Correct only by GPT-3", "Correct by none"))
